# Supplementary material for: Design principles for cancer therapy guided by changes in complexity of protein-protein interaction networks
Source: Biol Direct. 2015 May 28;10:32. doi: 10.1186/s13062-015-0058-5 (PMC4445818; doi:10.1186/s13062-015-0058-5)
Supplement: Additional file 2: Table S1. — Adjacency Lists of proteins comprising the protein-protein interaction networks. It provides the EntrezID® for each protein and the respective gene symbols. [file 13062_2015_58_MOESM2_ESM.xlsx]

## Sheet: AML Adjacency Tables
EntrezIDfor Prot A	EntrezID for Protein B	Gene symmbol for Protein A	Gene symmbol for Protein A
4609	5594	MYC	MAPK1
4790	5970	NFKB1	RELA
862	7704	RUNX1T1	ZBTB16
3265	5894	HRAS	RAF1
5371	5914	PML	RARA
6654	3265	SOS1	HRAS
5605	369	MAP2K2	ARAF
5293	5296	PIK3CD	PIK3R2
1147	8517	CHUK	IKBKG
5290	3265	PIK3CA	HRAS
572	207	BAD	AKT1
4609	5595	MYC	MAPK3
6654	2885	SOS1	GRB2
5594	6776	MAPK1	STAT5A
3265	5295	HRAS	PIK3R1
11040	572	PIM2	BAD
5295	369	PIK3R1	ARAF
5294	3265	PIK3CG	HRAS
7704	5914	ZBTB16	RARA
23533	5294	PIK3R5	PIK3CG
2885	5295	GRB2	PIK3R1
207	673	AKT1	BRAF
5293	5295	PIK3CD	PIK3R1
1147	208	CHUK	AKT2
3728	6934	JUP	TCF7L2
5604	5594	MAP2K1	MAPK1
1147	207	CHUK	AKT1
3551	8517	IKBKB	IKBKG
5604	5894	MAP2K1	RAF1
5294	3845	PIK3CG	KRAS
3815	5295	KIT	PIK3R1
3265	673	HRAS	BRAF
5290	5295	PIK3CA	PIK3R1
5371	7704	PML	ZBTB16
5894	4609	RAF1	MYC
5605	5595	MAP2K2	MAPK3
1147	3551	CHUK	IKBKB
3551	4790	IKBKB	NFKB1
2885	3815	GRB2	KIT
4790	6774	NFKB1	STAT3
51176	861	LEF1	RUNX1
5894	207	RAF1	AKT1
207	6198	AKT1	RPS6KB1
6774	5970	STAT3	RELA
5371	6774	PML	STAT3
5604	5595	MAP2K1	MAPK3
8517	4790	IKBKG	NFKB1
5371	5970	PML	RELA
595	6774	CCND1	STAT3
5894	3845	RAF1	KRAS
5604	3265	MAP2K1	HRAS
4893	5894	NRAS	RAF1
5291	5295	PIK3CB	PIK3R1
1050	6688	CEBPA	SPI1
2885	6655	GRB2	SOS2
2322	2885	FLT3	GRB2
5894	5594	RAF1	MAPK1
4609	5970	MYC	RELA
1147	4790	CHUK	NFKB1
5894	5595	RAF1	MAPK3
5894	673	RAF1	BRAF
1050	4609	CEBPA	MYC
3815	5296	KIT	PIK3R2
5290	3845	PIK3CA	KRAS
5293	3265	PIK3CD	HRAS
5290	8503	PIK3CA	PIK3R3
5605	5594	MAP2K2	MAPK1
5914	9612	RARA	NCOR2
2885	5573	GRB2	PRKAR1A
2885	3702	GRB2	ITK
5595	1845	MAPK3	DUSP3
5295	5747	PIK3R1	PTK2
3551	7128	IKBKB	TNFAIP3
6654	10750	SOS1	GRAP
2885	1027	GRB2	CDKN1B
5594	2002	MAPK1	ELK1
5290	25780	PIK3CA	RASGRP3
5970	5241	RELA	PGR
5594	367	MAPK1	AR
595	8648	CCND1	NCOA1
5970	10848	RELA	PPP1R13L
5970	6908	RELA	TBP
5970	55922	RELA	NKRF
208	26060	AKT2	APPL1
3728	5796	JUP	PTPRK
5970	3838	RELA	KPNA2
7704	2274	ZBTB16	FHL2
595	672	CCND1	BRCA1
5894	5598	RAF1	MAPK7
6774	55250	STAT3	ELP2
207	253260	AKT1	RICTOR
2885	7454	GRB2	WAS
5371	5600	PML	MAPK11
207	6416	AKT1	MAP2K4
3815	4254	KIT	KITLG
2885	5770	GRB2	PTPN1
207	1027	AKT1	CDKN1B
5604	157310	MAP2K1	PEBP4
5894	5925	RAF1	RB1
5970	6872	RELA	TAF1
5594	8569	MAPK1	MKNK1
572	6281	BAD	S100A10
5467	17873	PPARD	Gadd45b
8900	147011	CCNA1	PROCA1
5296	1399	PIK3R2	CRKL
3815	5781	KIT	PTPN11
6774	9111	STAT3	NMI
5594	5801	MAPK1	PTPRR
572	6195	BAD	RPS6KA1
4609	23077	MYC	MYCBP2
5894	22800	RAF1	RRAS2
673	5909	BRAF	RAP1GAP
8900	2874	CCNA1	GPS2
3265	54922	HRAS	RASIP1
5371	7329	PML	UBE2I
2885	10040	GRB2	TOM1L1
207	3611	AKT1	ILK
2885	4952	GRB2	OCRL
5894	2887	RAF1	GRB10
5295	1499	PIK3R1	CTNNB1
207	57761	AKT1	TRIB3
5970	5465	RELA	PPARA
5914	10474	RARA	TADA3L
5371	1387	PML	CREBBP
5594	10174	MAPK1	SORBS3
5296	2064	PIK3R2	ERBB2
6688	2114	SPI1	ETS2
1147	5591	CHUK	PRKDC
8900	672	CCNA1	BRCA1
4609	4087	MYC	SMAD2
3265	266747	HRAS	RGL4
595	6872	CCND1	TAF1
6654	1398	SOS1	CRK
5970	4794	RELA	NFKBIE
6688	4204	SPI1	MECP2
2885	2057	GRB2	EPOR
3815	8777	KIT	MPDZ
207	367	AKT1	AR
6774	6714	STAT3	SRC
5371	1977	PML	EIF4E
5970	6722	RELA	SRF
5595	3725	MAPK3	JUN
6198	84271	RPS6KB1	POLDIP3
5594	1386	MAPK1	ATF2
5295	8660	PIK3R1	IRS2
6688	3662	SPI1	IRF4
595	5925	CCND1	RB1
5594	84867	MAPK1	PTPN5
2885	5159	GRB2	PDGFRB
2885	10657	GRB2	KHDRBS1
2885	1815	GRB2	DRD4
2885	6464	GRB2	SHC1
2885	10818	GRB2	FRS2
2885	11184	GRB2	MAP4K1
207	9846	AKT1	GAB2
5290	9351	PIK3CA	SLC9A3R2
2885	3560	GRB2	IL2RB
3265	5910	HRAS	RAP1GDS1
6688	466	SPI1	ATF1
6688	1390	SPI1	CREM
5295	558	PIK3R1	AXL
207	8115	AKT1	TCL1A
572	6622	BAD	SNCA
6776	2100	STAT5A	ESR2
4609	10856	MYC	RUVBL2
595	23582	CCND1	CCNDBP1
6777	3560	STAT5B	IL2RB
5295	8038	PIK3R1	ADAM12
5594	4751	MAPK1	NEK2
1050	1017	CEBPA	CDK2
2885	9101	GRB2	USP8
6774	2969	STAT3	GTF2I
5970	653361	RELA	NCF1
595	1021	CCND1	CDK6
5371	8841	PML	HDAC3
5914	8841	RARA	HDAC3
5595	2969	MAPK3	GTF2I
8900	850768	CCNA1	SIC1
7704	2624	ZBTB16	GATA2
6654	5335	SOS1	PLCG1
4609	7709	MYC	ZBTB17
5970	5451	RELA	POU2F1
4609	2962	MYC	GTF2F1
51176	2033	LEF1	EP300
8900	1017	CCNA1	CDK2
83439	1499	TCF7L1	CTNNB1
7704	51564	ZBTB16	HDAC7
2885	1436	GRB2	CSF1R
2885	92799	GRB2	SHKBP1
6654	10006	SOS1	ABI1
5894	15461	RAF1	Hras1
4609	7074	MYC	TIAM1
3265	9138	HRAS	ARHGEF1
3815	5777	KIT	PTPN6
3815	4067	KIT	LYN
7704	8841	ZBTB16	HDAC3
6776	1399	STAT5A	CRKL
1147	9020	CHUK	MAP3K14
208	2932	AKT2	GSK3B
6774	367	STAT3	AR
595	56654	CCND1	NPDC1
5371	55743	PML	CHFR
3265	5921	HRAS	RASA1
572	599	BAD	BCL2L2
4790	23118	NFKB1	MAP3K7IP2
3815	10750	KIT	GRAP
4609	6881	MYC	TAF10
861	1998	RUNX1	ELF2
595	1026	CCND1	CDKN1A
862	9612	RUNX1T1	NCOR2
4790	4792	NFKB1	NFKBIA
8517	8915	IKBKG	BCL10
4790	23054	NFKB1	NCOA6
5371	4602	PML	MYB
1978	1977	EIF4EBP1	EIF4E
861	2353	RUNX1	FOS
2885	3635	GRB2	INPP5D
6774	3716	STAT3	JAK1
5914	10912	RARA	GADD45G
4790	4221	NFKB1	MEN1
5894	5058	RAF1	PAK1
4609	4088	MYC	SMAD3
4790	3065	NFKB1	HDAC1
5914	18193	RARA	Nsd1
4609	672	MYC	BRCA1
5295	25	PIK3R1	ABL1
2885	55824	GRB2	PAG1
2885	2889	GRB2	RAPGEF1
4609	596	MYC	BCL2
5594	5037	MAPK1	PEBP1
3265	22806	HRAS	IKZF3
4609	10474	MYC	TADA3L
6774	8648	STAT3	NCOA1
572	5566	BAD	PRKACA
4790	1869	NFKB1	E2F1
6654	4690	SOS1	NCK1
5894	993	RAF1	CDC25A
3265	4301	HRAS	MLLT4
5371	7157	PML	TP53
5371	3065	PML	HDAC1
5292	58533	PIM1	SNX6
4609	60	MYC	ACTB
5290	11033	PIK3CA	CENTA1
5914	6256	RARA	RXRA
5371	3164	PML	NR4A1
3845	2038	KRAS	EPB42
3815	2886	KIT	GRB7
5295	2212	PIK3R1	FCGR2A
4609	9282	MYC	MED14
207	1124	AKT1	CHN2
3551	4792	IKBKB	NFKBIA
5290	545	PIK3CA	ATR
2885	3716	GRB2	JAK1
1147	11140	CHUK	CDC37
6774	2908	STAT3	NR3C1
5914	9611	RARA	NCOR1
4609	5204	MYC	PFDN5
4790	1051	NFKB1	CEBPB
5595	1848	MAPK3	DUSP6
595	2033	CCND1	EP300
8503	5925	PIK3R3	RB1
5894	2534	RAF1	FYN
5295	30011	PIK3R1	SH3KBP1
5594	8682	MAPK1	PEA15
2885	116870	GRB2	Mta1
7704	3066	ZBTB16	HDAC2
3551	4793	IKBKB	NFKBIB
8900	255626	CCNA1	HIST1H2BA
5290	867	PIK3CA	CBL
5894	367	RAF1	AR
10000	5590	AKT3	PRKCZ
4609	4149	MYC	MAX
5604	23162	MAP2K1	MAPK8IP3
5604	5037	MAP2K1	PEBP1
5594	3856	MAPK1	KRT8
5914	4862	RARA	NPAS2
2885	8651	GRB2	SOCS1
6688	1788	SPI1	DNMT3A
5970	142	RELA	PARP1
5970	10401	RELA	PIAS3
5970	5516	RELA	PPP2CB
207	5588	AKT1	PRKCQ
4790	136319	NFKB1	MTPN
6776	3560	STAT5A	IL2RB
5594	9759	MAPK1	HDAC4
2885	25	GRB2	ABL1
4609	9968	MYC	MED12
3265	5863	HRAS	RGL2
4609	4802	MYC	NFYC
207	5361	AKT1	PLXNA1
1147	4793	CHUK	NFKBIB
595	1019	CCND1	CDK4
5292	4926	PIM1	NUMA1
3815	7525	KIT	YES1
5371	6135	PML	RPL11
862	3836	RUNX1T1	KPNA1
4609	27097	MYC	TAF5L
8900	10399	CCNA1	GNB2L1
6776	2099	STAT5A	ESR1
1147	7186	CHUK	TRAF2
5914	50805	RARA	IRX4
2885	8751	GRB2	ADAM15
6774	3560	STAT3	IL2RB
3265	8036	HRAS	SHOC2
5295	1969	PIK3R1	EPHA2
4609	6598	MYC	SMARCB1
2885	5979	GRB2	RET
3728	1001	JUP	CDH3
595	1028	CCND1	CDKN1C
207	7534	AKT1	YWHAZ
208	57630	AKT2	SH3RF1
3728	1956	JUP	EGFR
4609	904	MYC	CCNT1
4790	4794	NFKB1	NFKBIE
2885	9564	GRB2	BCAR1
4609	7020	MYC	TFAP2A
4609	6871	MYC	TADA2L
2885	9846	GRB2	GAB2
5295	2534	PIK3R1	FYN
5594	5778	MAPK1	PTPN7
7704	1839	ZBTB16	HBEGF
1050	2908	CEBPA	NR3C1
2885	27040	GRB2	LAT
5594	7249	MAPK1	TSC2
5894	598	RAF1	BCL2L1
862	25942	RUNX1T1	SIN3A
2885	2549	GRB2	GAB1
3728	1828	JUP	DSG1
8517	7316	IKBKG	UBC
6774	6118	STAT3	RPA2
5914	8204	RARA	NRIP1
5914	6996	RARA	TDG
5295	2690	PIK3R1	GHR
5970	5531	RELA	PPP4C
5970	8091	RELA	HMGA2
2885	3674	GRB2	ITGA2B
8517	3303	IKBKG	HSPA1A
2885	5782	GRB2	PTPN12
5296	558	PIK3R2	AXL
207	3615	AKT1	IMPDH2
5970	2033	RELA	EP300
51176	10189	LEF1	THOC4
5970	2959	RELA	GTF2B
572	597	BAD	BCL2A1
2885	2060	GRB2	EPS15
595	367	CCND1	AR
6654	1956	SOS1	EGFR
572	9252	BAD	RPS6KA5
7704	9611	ZBTB16	NCOR1
6688	6689	SPI1	SPIB
5595	7054	MAPK3	TH
5594	7175	MAPK1	TPR
5295	7409	PIK3R1	VAV1
3815	3635	KIT	INPP5D
8503	3480	PIK3R3	IGF1R
1147	4296	CHUK	MAP3K11
5371	4193	PML	MDM2
3728	4582	JUP	MUC1
5595	84867	MAPK3	PTPN5
5894	5590	RAF1	PRKCZ
5894	5159	RAF1	PDGFRB
5595	1846	MAPK3	DUSP4
861	5079	RUNX1	PAX5
5894	4217	RAF1	MAP3K5
3551	2175	IKBKB	FANCA
5294	613	PIK3CG	BCR
5914	9759	RARA	HDAC4
5295	4792	PIK3R1	NFKBIA
5295	5829	PIK3R1	PXN
4609	6880	MYC	TAF9
5296	1950	PIK3R2	EGF
6776	5770	STAT5A	PTPN1
861	7088	RUNX1	TLE1
5371	6996	PML	TDG
4790	2932	NFKB1	GSK3B
2885	1441	GRB2	CSF3R
3815	6772	KIT	STAT1
4790	4066	NFKB1	LYL1
2885	9712	GRB2	USP6NL
3265	3643	HRAS	INSR
5595	476	MAPK3	ATP1A1
2885	1639	GRB2	DCTN1
572	7534	BAD	YWHAZ
5467	8841	PPARD	HDAC3
5970	10614	RELA	HEXIM1
2885	6853	GRB2	SYN1
862	5576	RUNX1T1	PRKAR2A
2885	6452	GRB2	SH3BP2
2885	4582	GRB2	MUC1
2885	29760	GRB2	BLNK
2885	5747	GRB2	PTK2
5970	1459	RELA	CSNK2A2
5970	6875	RELA	TAF4B
861	1051	RUNX1	CEBPB
51176	60529	LEF1	ALX4
8900	5933	CCNA1	RBL1
6688	5599	SPI1	MAPK8
207	4296	AKT1	MAP3K11
5371	6722	PML	SRF
3815	1399	KIT	CRKL
4790	4851	NFKB1	NOTCH1
6688	4286	SPI1	MITF
5594	6195	MAPK1	RPS6KA1
2885	30011	GRB2	SH3KBP1
5970	1660	RELA	DHX9
5970	1052	RELA	CEBPD
207	3164	AKT1	NR4A1
4609	6877	MYC	TAF5
6777	55250	STAT5B	ELP2
5594	56940	MAPK1	DUSP22
5295	10657	PIK3R1	KHDRBS1
3551	9020	IKBKB	MAP3K14
4609	86	MYC	ACTL6A
7704	185	ZBTB16	AGTR1
4790	55922	NFKB1	NKRF
6688	2113	SPI1	ETS1
5371	5925	PML	RB1
6774	4654	STAT3	MYOD1
5295	3932	PIK3R1	LCK
5371	6497	PML	SKI
2885	940	GRB2	CD28
5295	9564	PIK3R1	BCAR1
2885	25970	GRB2	SH2B1
5970	51147	RELA	ING4
5894	7534	RAF1	YWHAZ
7704	10014	ZBTB16	HDAC5
5371	9611	PML	NCOR1
8517	7189	IKBKG	TRAF6
5594	9149	MAPK1	DYRK1B
7704	3065	ZBTB16	HDAC1
5894	5037	RAF1	PEBP1
5970	64320	RELA	RNF25
5970	5966	RELA	REL
5970	4221	RELA	MEN1
8900	5925	CCNA1	RB1
5914	8431	RARA	NR0B2
5371	2353	PML	FOS
861	6839	RUNX1	SUV39H1
51176	4286	LEF1	MITF
8900	388324	CCNA1	INCA1
51176	4088	LEF1	SMAD3
2885	1969	GRB2	EPHA2
2885	80306	GRB2	MED28
5970	4792	RELA	NFKBIA
6777	5781	STAT5B	PTPN11
4609	8850	MYC	PCAF
6654	6453	SOS1	ITSN1
5295	10870	PIK3R1	HCST
207	672	AKT1	BRCA1
207	1432	AKT1	MAPK14
595	7068	CCND1	THRB
6655	9402	SOS2	GRAP2
673	5906	BRAF	RAP1A
4609	5599	MYC	MAPK8
51176	16647	LEF1	Kpna2
3265	9610	HRAS	RIN1
4609	4801	MYC	NFYB
2885	259215	GRB2	C6orf21
7704	25942	ZBTB16	SIN3A
5295	3667	PIK3R1	IRS1
5970	3065	RELA	HDAC1
5467	9759	PPARD	HDAC4
2885	867	GRB2	CBL
4609	6908	MYC	TBP
4609	8464	MYC	SUPT3H
5970	6667	RELA	SP1
2885	9185	GRB2	REPS2
5894	596	RAF1	BCL2
7704	10013	ZBTB16	HDAC6
5594	8870	MAPK1	IER3
2885	240	GRB2	ALOX5
5894	2786	RAF1	GNG4
4790	6256	NFKB1	RXRA
5894	5906	RAF1	RAP1A
6688	4841	SPI1	NONO
572	598	BAD	BCL2L1
4790	1831	NFKB1	TSC22D3
5914	6667	RARA	SP1
2885	154	GRB2	ADRB2
5295	940	PIK3R1	CD28
595	1027	CCND1	CDKN1B
2885	1398	GRB2	CRK
2885	4233	GRB2	MET
5295	1796	PIK3R1	DOK1
207	1326	AKT1	MAP3K8
51176	1499	LEF1	CTNNB1
2885	10253	GRB2	SPRY2
2885	5148	GRB2	PDE6G
5371	2624	PML	GATA2
4609	5430	MYC	POLR2A
5894	6009	RAF1	RHEB
3728	2064	JUP	ERBB2
5894	23551	RAF1	RASD2
3265	5900	HRAS	RALGDS
2885	10492	GRB2	SYNCRIP
5894	6714	RAF1	SRC
4790	2908	NFKB1	NR3C1
3728	1495	JUP	CTNNA1
5894	3717	RAF1	JAK2
4790	8091	NFKB1	HMGA2
5595	8569	MAPK3	MKNK1
6688	1051	SPI1	CEBPB
5894	5245	RAF1	PHB
5594	2099	MAPK1	ESR1
3265	11186	HRAS	RASSF1
2885	613	GRB2	BCR
5595	2115	MAPK3	ETV1
2885	5781	GRB2	PTPN11
5970	672	RELA	BRCA1
6654	17444	SOS1	Grap2
5595	5778	MAPK3	PTPN7
5894	4214	RAF1	MAP3K1
2885	2324	GRB2	FLT4
5290	9368	PIK3CA	SLC9A3R1
5604	4216	MAP2K1	MAP3K4
2885	139716	GRB2	GAB3
8900	1869	CCNA1	E2F1
207	2932	AKT1	GSK3B
2885	1793	GRB2	DOCK1
5894	7529	RAF1	YWHAB
5371	3066	PML	HDAC2
5292	4772	PIM1	NFATC1
5894	157310	RAF1	PEBP4
861	865	RUNX1	CBFB
8517	10010	IKBKG	TANK
6688	2115	SPI1	ETV1
51176	51588	LEF1	PIAS4
3815	2887	KIT	GRB10
3265	83593	HRAS	RASSF5
572	4170	BAD	MCL1
5595	6721	MAPK3	SREBF2
6776	3716	STAT5A	JAK1
5914	5451	RARA	POU2F1
8900	4605	CCNA1	MYBL2
5894	22808	RAF1	MRAS
862	9611	RUNX1T1	NCOR1
7704	9759	ZBTB16	HDAC4
5594	6721	MAPK1	SREBF2
1147	1326	CHUK	MAP3K8
2885	5786	GRB2	PTPRA
5371	26287	PML	ANKRD2
4609	8295	MYC	TRRAP
595	2099	CCND1	ESR1
7704	604	ZBTB16	BCL6
4609	26292	MYC	MYCBP
3551	7132	IKBKB	TNFRSF1A
1050	4488	CEBPA	MSX2
5594	708	MAPK1	C1QBP
2885	1814	GRB2	DRD3
5970	1387	RELA	CREBBP
5595	5801	MAPK3	PTPRR
5371	6667	PML	SP1
6777	2690	STAT5B	GHR
4609	6883	MYC	TAF12
4790	1997	NFKB1	ELF1
3551	4296	IKBKB	MAP3K11
5594	476	MAPK1	ATP1A1
4609	2959	MYC	GTF2B
5970	9612	RELA	NCOR2
4609	7528	MYC	YY1
3551	8202	IKBKB	NCOA3
5295	6464	PIK3R1	SHC1
5296	1435	PIK3R2	CSF1
5914	17873	RARA	Gadd45b
6776	9111	STAT5A	NMI
4790	1326	NFKB1	MAP3K8
2885	2120	GRB2	ETV6
3728	5792	JUP	PTPRF
6776	2057	STAT5A	EPOR
7704	2908	ZBTB16	NR3C1
5970	166	RELA	AES
5894	5934	RAF1	RBL2
6776	5781	STAT5A	PTPN11
7704	7421	ZBTB16	VDR
5970	2521	RELA	FUS
3551	11140	IKBKB	CDC37
5894	573	RAF1	BAG1
5295	10376	PIK3R1	TUBA1B
5594	8649	MAPK1	MAP2K1IP1
5970	5515	RELA	PPP2CA
6774	3725	STAT3	JUN
6688	2624	SPI1	GATA2
5295	392	PIK3R1	ARHGAP1
5371	904	PML	CCNT1
6776	3717	STAT5A	JAK2
369	51497	ARAF	TH1L
2885	51517	GRB2	NCKIPSD
51176	4851	LEF1	NOTCH1
2885	3183	GRB2	HNRNPC
2885	2690	GRB2	GHR
5467	10912	PPARD	GADD45G
6774	9322	STAT3	TRIP10
5371	25942	PML	SIN3A
4790	6778	NFKB1	STAT6
5595	5606	MAPK3	MAP2K3
862	3837	RUNX1T1	KPNB1
5594	6868	MAPK1	ADAM17
51176	4087	LEF1	SMAD2
6688	3725	SPI1	JUN
862	2672	RUNX1T1	GFI1
1050	1051	CEBPA	CEBPB
5604	2887	MAP2K1	GRB10
5290	23551	PIK3CA	RASD2
5371	3725	PML	JUN
5594	1845	MAPK1	DUSP3
207	5058	AKT1	PAK1
595	1029	CCND1	CDKN2A
5894	10256	RAF1	CNKSR1
2885	5335	GRB2	PLCG1
1147	4792	CHUK	NFKBIA
5295	2549	PIK3R1	GAB1
5970	1051	RELA	CEBPB
6654	2534	SOS1	FYN
2885	868	GRB2	CBLB
4790	23421	NFKB1	ITGB3BP
4609	7161	MYC	TP73
5914	6714	RARA	SRC
5371	405	PML	ARNT
3815	7006	KIT	TEC
5594	2274	MAPK1	FHL2
3728	1829	JUP	DSG2
2885	3064	GRB2	HTT
5594	2626	MAPK1	GATA4
4609	8607	MYC	RUVBL1
5914	9325	RARA	TRIP4
5594	2872	MAPK1	MKNK2
5894	23162	RAF1	MAPK8IP3
5970	23054	RELA	NCOA6
5371	1616	PML	DAXX
5290	8525	PIK3CA	DGKZ
4609	9111	MYC	NMI
5371	6256	PML	RXRA
3551	1499	IKBKB	CTNNB1
5371	9612	PML	NCOR2
5295	7430	PIK3R1	EZR
2885	1759	GRB2	DNM1
3815	4145	KIT	MATK
2885	7409	GRB2	VAV1
5970	6878	RELA	TAF6
2885	5287	GRB2	PIK3C2B
6777	5770	STAT5B	PTPN1
3728	324	JUP	APC
5295	6461	PIK3R1	SHB
207	64400	AKT1	AKTIP
5292	1026	PIM1	CDKN1A
2885	4914	GRB2	NTRK1
2885	3717	GRB2	JAK2
5970	4791	RELA	NFKB2
3551	4214	IKBKB	MAP3K1
5914	10002	RARA	NR2E3
4790	3146	NFKB1	HMGB1
6688	3065	SPI1	HDAC1
3551	5495	IKBKB	PPM1B
5595	1847	MAPK3	DUSP5
1978	472	EIF4EBP1	ATM
5594	10318	MAPK1	TNIP1
5970	3660	RELA	IRF2
5595	9759	MAPK3	HDAC4
5604	1326	MAP2K1	MAP3K8
5970	6256	RELA	RXRA
5914	4929	RARA	NR4A2
4609	990	MYC	CDC6
2885	116871	GRB2	Mta3
5970	3066	RELA	HDAC2
5595	6689	MAPK3	SPIB
4790	8648	NFKB1	NCOA1
3845	9770	KRAS	RASSF2
1147	1499	CHUK	CTNNB1
2885	558	GRB2	AXL
4609	57634	MYC	EP400
5594	10140	MAPK1	TOB1
2885	3667	GRB2	IRS1
51176	860	LEF1	RUNX2
4609	10629	MYC	TAF6L
2885	1605	GRB2	DAG1
2885	1956	GRB2	EGFR
3845	83593	KRAS	RASSF5
5970	5981	RELA	RFC1
5970	23474	RELA	ETHE1
5295	2057	PIK3R1	EPOR
5594	1848	MAPK1	DUSP6
4790	3660	NFKB1	IRF2
7704	23309	ZBTB16	SIN3B
2885	4214	GRB2	MAP3K1
6688	2521	SPI1	FUS
7704	9612	ZBTB16	NCOR2
6198	29904	RPS6KB1	EEF2K
5296	2534	PIK3R2	FYN
4609	1788	MYC	DNMT3A
7704	648	ZBTB16	BMI1
5594	51366	MAPK1	UBR5
2885	4486	GRB2	MST1R
4609	4292	MYC	MLH1
2885	3572	GRB2	IL6ST
861	3725	RUNX1	JUN
5292	11335	PIM1	CBX3
1050	1019	CEBPA	CDK4
5914	8805	RARA	TRIM24
5894	1831	RAF1	TSC22D3
5295	924	PIK3R1	CD7
5292	993	PIM1	CDC25A
3845	5900	KRAS	RALGDS
207	7249	AKT1	TSC2
5970	1025	RELA	CDK9
8517	3654	IKBKG	IRAK1
5970	5590	RELA	PRKCZ
6198	253260	RPS6KB1	RICTOR
572	5584	BAD	PRKCI
51176	4089	LEF1	SMAD4
5595	708	MAPK3	C1QBP
5914	896	RARA	CCND3
5970	1457	RELA	CSNK2A1
8900	3024	CCNA1	HIST1H1A
5290	3932	PIK3CA	LCK
2885	4133	GRB2	MAP2
4790	602	NFKB1	BCL3
7704	2099	ZBTB16	ESR1
3728	999	JUP	CDH1
3815	1796	KIT	DOK1
5295	7454	PIK3R1	WAS
595	5111	CCND1	PCNA
5894	10971	RAF1	YWHAQ
5914	23054	RARA	NCOA6
6688	2353	SPI1	FOS
861	2113	RUNX1	ETS1
5295	116986	PIK3R1	CENTG1
861	2000	RUNX1	ELF4
4790	7295	NFKB1	TXN
4609	79595	MYC	SAP130
5970	6882	RELA	TAF11
6774	3952	STAT3	LEP
51176	16646	LEF1	Kpna1
51176	7088	LEF1	TLE1
4609	2969	MYC	GTF2I
6688	1457	SPI1	CSNK2A1
3551	7186	IKBKB	TRAF2
5914	573	RARA	BAG1
3815	5335	KIT	PLCG1
5970	1958	RELA	EGR1
5594	842	MAPK1	CASP9
6774	2690	STAT3	GHR
4790	1999	NFKB1	ELF3
2885	8976	GRB2	WASL
595	51191	CCND1	HERC5
5970	2908	RELA	NR3C1
2885	356	GRB2	FASLG
5970	4793	RELA	NFKBIB
5295	7094	PIK3R1	TLN1
5295	12387	PIK3R1	Ctnnb1
4790	79155	NFKB1	TNIP2
6774	51079	STAT3	NDUFA13
4609	9181	MYC	ARHGEF2
6198	7015	RPS6KB1	TERT
5292	3320	PIM1	HSP90AA1
3728	8945	JUP	BTRC
5594	7157	MAPK1	TP53
4609	10594	MYC	PRPF8
595	8850	CCND1	PCAF
5594	7409	MAPK1	VAV1
595	8841	CCND1	HDAC3
2885	2185	GRB2	PTK2B
4790	9276	NFKB1	COPB2
6776	919	STAT5A	CD247
5595	4067	MAPK3	LYN
5295	5159	PIK3R1	PDGFRB
207	3654	AKT1	IRAK1
5894	2810	RAF1	SFN
207	3667	AKT1	IRS1
5295	2242	PIK3R1	FES
207	5364	AKT1	PLXNB1
2885	933	GRB2	CD22
207	5170	AKT1	PDPK1
6774	5979	STAT3	RET
207	3326	AKT1	HSP90AB1
6774	1387	STAT3	CREBBP
5594	80824	MAPK1	DUSP16
5594	1432	MAPK1	MAPK14
5594	7316	MAPK1	UBC
862	9139	RUNX1T1	CBFA2T2
4609	10524	MYC	HTATIP
5294	2046	PIK3CG	EPHA8
6934	51701	TCF7L2	NLK
2885	54900	GRB2	LAX1
6774	3320	STAT3	HSP90AA1
207	4088	AKT1	SMAD3
1147	841	CHUK	CASP8
6774	1234	STAT3	CCR5
5595	110651	MAPK3	Rps6ka3
6774	4233	STAT3	MET
4790	3839	NFKB1	KPNA3
5970	433759	RELA	Hdac1
595	5981	CCND1	RFC1
4790	222643	NFKB1	UNC5CL
5970	5971	RELA	RELB
2885	5921	GRB2	RASA1
5295	867	PIK3R1	CBL
3728	1830	JUP	DSG3
3815	8651	KIT	SOCS1
5295	2065	PIK3R1	ERBB3
8517	3324	IKBKG	HSP90AA2
8503	8660	PIK3R3	IRS2
5970	7291	RELA	TWIST1
5595	6197	MAPK3	RPS6KA3
6774	3556	STAT3	IL1RAP
6776	1956	STAT5A	EGFR
2885	10451	GRB2	VAV3
4609	23165	MYC	NUP205
5595	8649	MAPK3	MAP2K1IP1
4609	4430	MYC	MYO1B
5290	8471	PIK3CA	IRS4
5290	2934	PIK3CA	GSN
4609	3320	MYC	HSP90AA1
5595	7157	MAPK3	TP53
5595	2764	MAPK3	GMFB
6774	3091	STAT3	HIF1A
4609	2956	MYC	MSH6
6654	5781	SOS1	PTPN11
4609	23244	MYC	PDS5A
6774	660	STAT3	BMX
8517	7763	IKBKG	ZFAND5
5970	8841	RELA	HDAC3
6774	1956	STAT3	EGFR
4790	9043	NFKB1	SPAG9
51176	51701	LEF1	NLK
1147	147945	CHUK	NLRP4
572	596	BAD	BCL2
3551	6885	IKBKB	MAP3K7
5894	8036	RAF1	SHOC2
1978	10422	EIF4EBP1	UBAC1
862	54726	RUNX1T1	OTUD4
207	9261	AKT1	MAPKAPK2
6655	5335	SOS2	PLCG1
4609	6667	MYC	SP1
6934	1499	TCF7L2	CTNNB1
6777	2908	STAT5B	NR3C1
6777	5777	STAT5B	PTPN6
207	5586	AKT1	PKN2
3551	10935	IKBKB	PRDX3
4609	2648	MYC	GCN5L2
3728	3965	JUP	LGALS9
6774	2099	STAT3	ESR1
595	9978	CCND1	RBX1
5467	3066	PPARD	HDAC2
5970	29110	RELA	TBK1
8517	6900	IKBKG	CNTN2
8517	10758	IKBKG	TRAF3IP2
5295	9846	PIK3R1	GAB2
8517	4791	IKBKG	NFKB2
2885	1399	GRB2	CRKL
4790	5966	NFKB1	REL
6774	6772	STAT3	STAT1
4790	8945	NFKB1	BTRC
4609	1051	MYC	CEBPB
8517	8737	IKBKG	RIPK1
2322	8651	FLT3	SOCS1
4609	4176	MYC	MCM7
5295	916	PIK3R1	CD3E
6774	7253	STAT3	TSHR
4609	6597	MYC	SMARCA4
5594	1843	MAPK1	DUSP1
2885	8826	GRB2	IQGAP1
5594	5581	MAPK1	PRKCE
207	3858	AKT1	KRT10
2885	2066	GRB2	ERBB4
595	8202	CCND1	NCOA3
5970	196	RELA	AHR
6774	5879	STAT3	RAC1
3728	11331	JUP	PHB2
5295	3717	PIK3R1	JAK2
5296	2065	PIK3R2	ERBB3
5294	3266	PIK3CG	ERAS
5290	3667	PIK3CA	IRS1
5290	9138	PIK3CA	ARHGEF1
2885	8631	GRB2	SKAP1
1050	1499	CEBPA	CTNNB1
3551	5610	IKBKB	EIF2AK2
5894	2908	RAF1	NR3C1
5970	79155	RELA	TNIP2
5595	6623	MAPK3	SNCG
3815	1213	KIT	CLTC
4790	688	NFKB1	KLF5
3728	1824	JUP	DSC2
3728	5784	JUP	PTPN14
8517	7128	IKBKG	TNFAIP3
6774	2242	STAT3	FES
3728	1000	JUP	CDH2
8517	8533	IKBKG	COPS3
3265	8525	HRAS	DGKZ
207	9479	AKT1	MAPK8IP1
3265	7074	HRAS	TIAM1
5594	3643	MAPK1	INSR
5594	6464	MAPK1	SHC1
5970	7080	RELA	NKX2-1
8517	55054	IKBKG	ATG16L1
2885	3643	GRB2	INSR
207	9623	AKT1	TCL1B
4609	5933	MYC	RBL1
5894	3716	RAF1	JAK1
8517	29110	IKBKG	TBK1
673	7532	BRAF	YWHAG
6777	919	STAT5B	CD247
3728	5175	JUP	PECAM1
207	7015	AKT1	TERT
1147	3667	CHUK	IRS1
6654	64787	SOS1	EPS8L2
8517	22900	IKBKG	CARD8
5594	6197	MAPK1	RPS6KA3
5914	8850	RARA	PCAF
8900	4163	CCNA1	MCC
5594	9261	MAPK1	MAPKAPK2
5292	27044	PIM1	SND1
3815	613	KIT	BCR
2885	6402	GRB2	SELL
2885	7132	GRB2	TNFRSF1A
3728	56998	JUP	CTNNBIP1
1147	7128	CHUK	TNFAIP3
6774	3454	STAT3	IFNAR1
1147	2175	CHUK	FANCA
6774	10524	STAT3	HTATIP
2885	10188	GRB2	TNK2
7704	983	ZBTB16	CDC2
6774	2923	STAT3	PDIA3
3815	3932	KIT	LCK
5894	7532	RAF1	YWHAG
4609	10985	MYC	GCN1L1
7704	2623	ZBTB16	GATA1
673	10971	BRAF	YWHAQ
1147	8518	CHUK	IKBKAP
1147	5495	CHUK	PPM1B
5371	8805	PML	TRIM24
4790	29110	NFKB1	TBK1
3265	3956	HRAS	LGALS1
5894	6237	RAF1	RRAS
2885	3875	GRB2	KRT18
4609	9343	MYC	EFTUD2
2885	3856	GRB2	KRT8
207	4087	AKT1	SMAD2
51176	8607	LEF1	RUVBL1
207	4092	AKT1	SMAD7
6654	613	SOS1	BCR
6934	5663	TCF7L2	PSEN1
3728	1003	JUP	CDH5
5295	5781	PIK3R1	PTPN11
4790	7158	NFKB1	TP53BP1
7704	10628	ZBTB16	TXNIP
207	3315	AKT1	HSPB1
2885	3872	GRB2	KRT17
4609	55294	MYC	FBXW7
4790	9611	NFKB1	NCOR1
5467	3065	PPARD	HDAC1
4790	64332	NFKB1	NFKBIZ
4790	51773	NFKB1	RSF1
5914	1647	RARA	GADD45A
5594	6622	MAPK1	SNCA
207	117145	AKT1	THEM4
5894	3320	RAF1	HSP90AA1
6774	5771	STAT3	PTPN2
5295	1438	PIK3R1	CSF2RA
2885	6640	GRB2	SNTA1
2885	5339	GRB2	PLEC1
1147	6885	CHUK	MAP3K7
2885	5777	GRB2	PTPN6
5295	22800	PIK3R1	RRAS2
6654	8440	SOS1	NCK2
2885	29127	GRB2	RACGAP1
5292	10951	PIM1	CBX1
673	7534	BRAF	YWHAZ
3815	5800	KIT	PTPRO
5595	1432	MAPK3	MAPK14
4790	79931	NFKB1	TNIP3
3265	7265	HRAS	TTC1
4609	23020	MYC	ASCC3L1
4609	60412	MYC	EXOC4
5894	81848	RAF1	SPRY4
4609	9688	MYC	NUP93
6774	4086	STAT3	SMAD1
2885	2065	GRB2	ERBB3
862	9967	RUNX1T1	THRAP3
5371	4088	PML	SMAD3
6654	2059	SOS1	EPS8
3728	51762	JUP	RAB8B
3551	3654	IKBKB	IRAK1
5970	7015	RELA	TERT
4609	55127	MYC	HEATR1
5595	6196	MAPK3	RPS6KA2
1147	10010	CHUK	TANK
2885	2064	GRB2	ERBB2
5296	7046	PIK3R2	TGFBR1
5467	23013	PPARD	SPEN
3265	29899	HRAS	GPSM2
3815	3717	KIT	JAK2
6774	5747	STAT3	PTK2
5371	3087	PML	HHEX
5371	4087	PML	SMAD2
8900	57617	CCNA1	VPS18
5595	8870	MAPK3	IER3
3551	8945	IKBKB	BTRC
3728	1499	JUP	CTNNB1
369	7532	ARAF	YWHAG
2885	2261	GRB2	FGFR3
5295	2099	PIK3R1	ESR1
5295	6714	PIK3R1	SRC
6776	672	STAT5A	BRCA1
5970	26993	RELA	AKAP8L
4609	4436	MYC	MSH2
5894	5592	RAF1	PRKG1
5970	580	RELA	BARD1
4609	55215	MYC	FANCI
5290	2776	PIK3CA	GNAQ
5594	4214	MAPK1	MAP3K1
3551	9175	IKBKB	MAP3K13
673	22808	BRAF	MRAS
6774	10401	STAT3	PIAS3
2885	58	GRB2	ACTA1
1050	23054	CEBPA	NCOA6
207	4515	AKT1	MTCP1
6776	675	STAT5A	BRCA2
4609	10514	MYC	MYBBP1A
6654	5777	SOS1	PTPN6
5371	5987	PML	TRIM27
5894	5581	RAF1	PRKCE
5970	57761	RELA	TRIB3
4790	5531	NFKB1	PPP4C
8517	7132	IKBKG	TNFRSF1A
8517	26133	IKBKG	TRPC4AP
4790	4791	NFKB1	NFKB2
5295	7301	PIK3R1	TYRO3
862	3065	RUNX1T1	HDAC1
2885	7462	GRB2	LAT2
6774	2064	STAT3	ERBB2
5371	7341	PML	SUMO1
862	863	RUNX1T1	CBFA2T3
6776	2066	STAT5A	ERBB4
6774	3717	STAT3	JAK2
6654	6464	SOS1	SHC1
5894	7409	RAF1	VAV1
4609	9063	MYC	PIAS2
6774	6927	STAT3	HNF1A
8900	5071	CCNA1	PARK2
6198	8662	RPS6KB1	EIF3B
5970	4851	RELA	NOTCH1
7704	27033	ZBTB16	ZBTB32
5595	3643	MAPK3	INSR
6777	6464	STAT5B	SHC1
5894	22866	RAF1	CNKSR2
673	7529	BRAF	YWHAB
6655	1956	SOS2	EGFR
6774	2033	STAT3	EP300
4790	5971	NFKB1	RELB
5894	3932	RAF1	LCK
2885	9649	GRB2	RALGPS1
5296	867	PIK3R2	CBL
861	23522	RUNX1	MYST4
5970	7088	RELA	TLE1
572	10971	BAD	YWHAQ
6198	5520	RPS6KB1	PPP2R2A
6774	5610	STAT3	EIF2AK2
5291	5581	PIK3CB	PRKCE
3728	1825	JUP	DSC3
3815	975	KIT	CD81
369	2810	ARAF	SFN
6774	3570	STAT3	IL6R
861	9139	RUNX1	CBFA2T2
5295	1399	PIK3R1	CRKL
2885	5791	GRB2	PTPRE
207	7248	AKT1	TSC1
2885	6850	GRB2	SYK
8517	11140	IKBKG	CDC37
6654	10818	SOS1	FRS2
2885	26191	GRB2	PTPN22
207	10273	AKT1	STUB1
4609	7314	MYC	UBB
5295	868	PIK3R1	CBLB
2885	302	GRB2	ANXA2
2885	8471	GRB2	IRS4
2885	6855	GRB2	SYP
10000	8115	AKT3	TCL1A
595	7067	CCND1	THRA
3551	841	IKBKB	CASP8
6654	4233	SOS1	MET
5371	9372	PML	ZFYVE9
862	8841	RUNX1T1	HDAC3
6774	2044	STAT3	EPHA5
4609	5426	MYC	POLE
5594	110651	MAPK1	Rps6ka3
2885	83481	GRB2	EPPK1
4609	3183	MYC	HNRNPC
5295	3554	PIK3R1	IL1R1
5295	9743	PIK3R1	RICS
4609	57805	MYC	KIAA1967
5295	3937	PIK3R1	LCP2
3815	928	KIT	CD9
6777	3717	STAT5B	JAK2
5295	5175	PIK3R1	PECAM1
3551	8518	IKBKB	IKBKAP
5294	4067	PIK3CG	LYN
5970	10788	RELA	IQGAP2
6774	5781	STAT3	PTPN11
5894	7533	RAF1	YWHAH
4609	1025	MYC	CDK9
5295	2263	PIK3R1	FGFR2
862	55869	RUNX1T1	HDAC8
51176	7343	LEF1	UBTF
6654	6014	SOS1	RIT2
2885	10019	GRB2	SH2B3
5296	2066	PIK3R2	ERBB4
5970	1326	RELA	MAP3K8
5295	3454	PIK3R1	IFNAR1
6777	1956	STAT5B	EGFR
2885	6714	GRB2	SRC
8900	7041	CCNA1	TGFB1I1
5970	8945	RELA	BTRC
5295	7046	PIK3R1	TGFBR1
2885	6461	GRB2	SHB
5894	10253	RAF1	SPRY2
5371	140691	PML	TRIM69
3728	5318	JUP	PKP2
595	4760	CCND1	NEUROD1
3551	10758	IKBKB	TRAF3IP2
3551	3667	IKBKB	IRS1
6774	3572	STAT3	IL6ST
5595	51366	MAPK3	UBR5
6654	54869	SOS1	EPS8L1
1147	10758	CHUK	TRAF3IP2
4609	4289	MYC	MKLN1
207	79109	AKT1	MAPKAP1
6774	10657	STAT3	KHDRBS1
5467	9612	PPARD	NCOR2
5295	2776	PIK3R1	GNAQ
1147	26133	CHUK	TRPC4AP
8517	9020	IKBKG	MAP3K14
5371	11073	PML	TOPBP1
5594	6623	MAPK1	SNCG
6654	30011	SOS1	SH3KBP1
6774	1026	STAT3	CDKN1A
8900	983	CCNA1	CDC2
5604	283455	MAP2K1	KSR2
595	7249	CCND1	TSC2
2885	7021	GRB2	TFAP2B
5295	1436	PIK3R1	CSF1R
2885	10825	GRB2	NEU3
862	3066	RUNX1T1	HDAC2
207	3320	AKT1	HSP90AA1
207	5590	AKT1	PRKCZ
5970	321	RELA	APBA2
8900	57805	CCNA1	KIAA1967
5604	4214	MAP2K1	MAP3K1
3265	55914	HRAS	ERBB2IP
5604	8649	MAP2K1	MAP2K1IP1
3551	5588	IKBKB	PRKCQ
5894	331	RAF1	XIAP
8517	5495	IKBKG	PPM1B
2885	7020	GRB2	TFAP2A
5594	6196	MAPK1	RPS6KA2
6654	25	SOS1	ABL1
3551	26133	IKBKB	TRPC4AP
595	10270	CCND1	AKAP8
5894	7416	RAF1	VDAC1
5595	8986	MAPK3	RPS6KA4
2885	7410	GRB2	VAV2
3728	1832	JUP	DSP
208	8115	AKT2	TCL1A
673	2810	BRAF	SFN
51176	4092	LEF1	SMAD7
6654	4582	SOS1	MUC1
4609	57062	MYC	DDX24
5595	6195	MAPK3	RPS6KA1
4609	50628	MYC	GEMIN4
6198	9618	RPS6KB1	TRAF4
5970	222643	RELA	UNC5CL
5970	3146	RELA	HMGB1
8900	993	CCNA1	CDC25A
5894	8837	RAF1	CFLAR
4893	4301	NRAS	MLLT4
2885	3791	GRB2	KDR
8517	8767	IKBKG	RIPK2
2885	171425	GRB2	CLYBL
3815	967	KIT	CD63
5894	3266	RAF1	ERAS
4609	9330	MYC	GTF3C3
5290	4851	PIK3CA	NOTCH1
2885	3855	GRB2	KRT7
5894	7531	RAF1	YWHAE
8503	3667	PIK3R3	IRS1
5295	6853	PIK3R1	SYN1
5970	23421	RELA	ITGB3BP
7704	1743	ZBTB16	DLST
369	5876	ARAF	RABGGTB
7704	4215	ZBTB16	MAP3K3
7704	83755	ZBTB16	KRTAP4-12
7704	51534	ZBTB16	VTA1
7704	5873	ZBTB16	RAB27A
5595	1630	MAPK3	DCC
7704	192111	ZBTB16	PGAM5
7704	8894	ZBTB16	EIF2S2
5595	8682	MAPK3	PEA15
7704	55646	ZBTB16	LYAR
369	445	ARAF	ASS1
7704	4110	ZBTB16	MAGEA11
7704	975	ZBTB16	CD81
8503	10589	PIK3R3	DRAP1
7704	5366	ZBTB16	PMAIP1
7704	23641	ZBTB16	LDOC1
862	51616	RUNX1T1	TAF9B
369	24148	ARAF	PRPF6
7704	54472	ZBTB16	TOLLIP
7704	114783	ZBTB16	LMTK3
369	59349	ARAF	KLHL12
7704	55013	ZBTB16	CCDC109B
1050	1386	CEBPA	ATF2
3845	8036	KRAS	SHOC2
3728	4794	JUP	NFKBIE
4893	51196	NRAS	PLCE1
5914	6258	RARA	RXRG
7704	51004	ZBTB16	COQ6
8900	126823	CCNA1	KLHDC9
3728	26150	JUP	RIBC2
5467	9611	PPARD	NCOR1
5292	6470	PIM1	SHMT1
572	2130	BAD	EWSR1
5295	5777	PIK3R1	PTPN6
6777	9111	STAT5B	NMI
5605	192176	MAP2K2	Flna
3845	5910	KRAS	RAP1GDS1
5894	51765	RAF1	RP6-213H19.1
572	7533	BAD	YWHAH
7704	359845	ZBTB16	FAM101B
5894	5256	RAF1	PHKA2
3728	329	JUP	BIRC2
11040	3189	PIM2	HNRPH3
5894	4043	RAF1	LRPAP1
5296	7006	PIK3R2	TEC
7704	51433	ZBTB16	ANAPC5
862	645455	RUNX1T1	CEP170L
7704	57819	ZBTB16	LSM2
2885	7916	GRB2	BAT2
3265	5923	HRAS	RASGRF1
7704	5050	ZBTB16	PAFAH1B3
2885	2047	GRB2	EPHB1
7704	81890	ZBTB16	QTRT1
369	1460	ARAF	CSNK2B
3845	3183	KRAS	HNRNPC
7704	10542	ZBTB16	HBXIP
5914	7080	RARA	NKX2-1
861	10413	RUNX1	YAP1
7704	7013	ZBTB16	TERF1
5894	11339	RAF1	OIP5
5914	10499	RARA	NCOA2
5914	29982	RARA	NRBF2
207	2175	AKT1	FANCA
5894	7203	RAF1	CCT3
6776	4111	STAT5A	MAGEA12
3265	4763	HRAS	NF1
207	9411	AKT1	ARHGAP29
369	55872	ARAF	PBK
7704	5708	ZBTB16	PSMD2
862	51225	RUNX1T1	ABI3
7704	8813	ZBTB16	DPM1
7704	2948	ZBTB16	GSTM4
4893	5910	NRAS	RAP1GDS1
2885	1840	GRB2	DTX1
862	54550	RUNX1T1	NECAB2
5604	192176	MAP2K1	Flna
6776	3718	STAT5A	JAK3
208	4515	AKT2	MTCP1
369	2202	ARAF	EFEMP1
7704	54919	ZBTB16	HEATR2
3265	5147	HRAS	PDE6D
5914	51102	RARA	MECR
572	2810	BAD	SFN
7704	11007	ZBTB16	CCDC85B
572	7529	BAD	YWHAB
5595	1843	MAPK3	DUSP1
7704	5717	ZBTB16	PSMD11
7704	1149	ZBTB16	CIDEA
7704	7572	ZBTB16	ZNF24
3728	11187	JUP	PKP3
369	8533	ARAF	COPS3
7704	5359	ZBTB16	PLSCR1
7704	8405	ZBTB16	SPOP
3728	396	JUP	ARHGDIA
5970	2353	RELA	FOS
5293	84164	PIK3CD	ASCC2
3265	6635	HRAS	SNRPE
7704	55258	ZBTB16	THNSL2
5914	23957	RARA	Nr0b2
4609	5925	MYC	RB1
7704	55339	ZBTB16	WDR33
11040	4714	PIM2	NDUFB8
862	51729	RUNX1T1	WBP11
5914	6257	RARA	RXRB
7704	5987	ZBTB16	TRIM27
6776	56952	STAT5A	PRTFDC1
208	9623	AKT2	TCL1B
369	10469	ARAF	TIMM44
8900	5936	CCNA1	RBM4
862	79173	RUNX1T1	C19orf57
5970	3725	RELA	JUN
572	7531	BAD	YWHAE
7704	23149	ZBTB16	FCHO1
369	6237	ARAF	RRAS
8900	2547	CCNA1	XRCC6
3728	55093	JUP	C8orf32
7704	55068	ZBTB16	ENOX1
7704	2653	ZBTB16	GCSH
7704	7186	ZBTB16	TRAF2
7704	81576	ZBTB16	CCDC130
11040	51076	PIM2	CUTC
861	166	RUNX1	AES

## Sheet: Bladder Adjacency Tables 
EntrezIDfor Prot A	EntrezID for Protein B	Gene symmbol for Protein A	Gene symmbol for Protein A
4609	5594	MYC	MAPK1
673	3265	BRAF	HRAS
3265	5894	HRAS	RAF1
5925	1869	RB1	E2F1
595	1026	CCND1	CDKN1A
4609	5595	MYC	MAPK3
1950	2064	EGF	ERBB2
5605	369	MAP2K2	ARAF
595	1029	CCND1	CDKN2A
5925	4193	RB1	MDM2
1956	1950	EGFR	EGF
4193	1029	MDM2	CDKN2A
595	5925	CCND1	RB1
5604	5894	MAP2K1	RAF1
5228	7422	PGF	VEGFA
4609	5894	MYC	RAF1
595	1019	CCND1	CDK4
11186	3265	RASSF1	HRAS
5604	5594	MAP2K1	MAPK1
7157	4193	TP53	MDM2
5605	5595	MAP2K2	MAPK3
1870	5925	E2F2	RB1
5925	5894	RB1	RAF1
1019	1029	CDK4	CDKN2A
5604	5595	MAP2K1	MAPK3
1956	2064	EGFR	ERBB2
7157	1029	TP53	CDKN2A
673	5894	BRAF	RAF1
7157	5594	TP53	MAPK1
3845	5894	KRAS	RAF1
5604	3265	MAP2K1	HRAS
4893	5894	NRAS	RAF1
1026	7157	CDKN1A	TP53
5594	5894	MAPK1	RAF1
999	1956	CDH1	EGFR
7057	4318	THBS1	MMP9
5595	5894	MAPK3	RAF1
7057	4313	THBS1	MMP2
7157	5595	TP53	MAPK3
5605	5594	MAP2K2	MAPK1
5925	4609	RB1	MYC
1026	5684	CDKN1A	PSMA3
7157	7329	TP53	UBE2I
7157	545	TP53	ATR
5925	905	RB1	CCNT2
7157	4691	TP53	NCL
1869	7029	E2F1	TFDP2
7157	7027	TP53	TFDP1
999	8826	CDH1	IQGAP1
3576	6352	IL8	CCL5
5925	10951	RB1	CBX1
2064	1499	ERBB2	CTNNB1
5594	2002	MAPK1	ELK1
5925	6872	RB1	TAF1
4609	2962	MYC	GTF2F1
5594	367	MAPK1	AR
595	8648	CCND1	NCOA1
5925	93621	RB1	MRFAP1
7157	6606	TP53	SMN1
5925	1786	RB1	DNMT1
7157	7159	TP53	TP53BP2
5925	26959	RB1	HBP1
7057	3488	THBS1	IGFBP5
5925	4000	RB1	LMNA
595	672	CCND1	BRCA1
5894	5598	RAF1	MAPK7
1950	23048	EGF	FNBP1
5925	8804	RB1	CREG1
1956	4690	EGFR	NCK1
7157	328	TP53	APEX1
11186	83593	RASSF1	RASSF5
4193	7161	MDM2	TP73
2064	55914	ERBB2	ERBB2IP
7157	5610	TP53	EIF2AK2
7157	2074	TP53	ERCC6
5925	6908	RB1	TBP
7157	9219	TP53	MTA2
5604	157310	MAP2K1	PEBP4
4193	9656	MDM2	MDC1
7157	2068	TP53	ERCC2
999	3066	CDH1	HDAC2
7157	672	TP53	BRCA1
4193	5371	MDM2	PML
1869	7158	E2F1	TP53BP1
1026	6418	CDKN1A	SET
4313	7040	MMP2	TGFB1
7157	8178	TP53	ELL
5594	5801	MAPK1	PTPRR
7057	2147	THBS1	F2
4609	23077	MYC	MYCBP2
1956	2888	EGFR	GRB14
1026	142	CDKN1A	PARP1
1869	23054	E2F1	NCOA6
673	5909	BRAF	RAP1GAP
3265	54922	HRAS	RASIP1
1019	1031	CDK4	CDKN2C
1026	10912	CDKN1A	GADD45G
3265	5295	HRAS	PIK3R1
1950	7448	EGF	VTN
7157	5245	TP53	PHB
7157	2874	TP53	GPS2
5894	2887	RAF1	GRB10
5594	10174	MAPK1	SORBS3
999	1499	CDH1	CTNNB1
5595	7054	MAPK3	TH
5925	8575	RB1	PRKRA
7157	142	TP53	PARP1
595	6872	CCND1	TAF1
7422	8829	VEGFA	NRP1
5595	6721	MAPK3	SREBF2
1956	1634	EGFR	DCN
7157	25	TP53	ABL1
5595	3725	MAPK3	JUN
5925	1523	RB1	CUX1
7157	1877	TP53	E4F1
7057	2243	THBS1	FGA
1869	6670	E2F1	SP3
5594	84867	MAPK1	PTPN5
5925	2444	RB1	FRK
7157	900	TP53	CCNG1
5925	1788	RB1	DNMT3A
7157	4904	TP53	YBX1
5595	476	MAPK3	ATP1A1
1613	5590	DAPK3	PRKCZ
4313	6354	MMP2	CCL7
7157	9014	TP53	TAF1B
5925	26574	RB1	AATF
7423	2321	VEGFB	FLT1
7157	9112	TP53	MTA1
1956	1432	EGFR	MAPK14
4609	10856	MYC	RUVBL2
595	23582	CCND1	CCNDBP1
5594	4751	MAPK1	NEK2
1871	7030	E2F3	TFE3
5925	23054	RB1	NCOA6
11186	203068	RASSF1	TUBB
595	1021	CCND1	CDK6
7157	5601	TP53	MAPK9
5594	1386	MAPK1	ATF2
4609	7709	MYC	ZBTB17
5925	6619	RB1	SNAPC3
7157	2071	TP53	ERCC3
1869	5245	E2F1	PHB
7157	8555	TP53	CDC14B
4609	7074	MYC	TIAM1
3265	9138	HRAS	ARHGEF1
7157	675	TP53	BRCA2
7422	3791	VEGFA	KDR
7423	8829	VEGFB	NRP1
595	56654	CCND1	NPDC1
2064	2886	ERBB2	GRB7
3265	5921	HRAS	RASA1
1956	2885	EGFR	GRB2
1869	5813	E2F1	PURA
7157	4194	TP53	MDM4
5925	1877	RB1	E4F1
7157	5747	TP53	PTK2
1026	56647	CDKN1A	BCCIP
3265	5290	HRAS	PIK3CA
3845	5294	KRAS	PIK3CG
5925	22938	RB1	SNW1
7157	8575	TP53	PRKRA
5894	598	RAF1	BCL2L1
5925	7375	RB1	USP4
7057	1281	THBS1	COL3A1
5925	5468	RB1	PPARG
1869	8454	E2F1	CUL1
4609	57634	MYC	EP400
7157	10498	TP53	CARM1
5925	8900	RB1	CCNA1
5894	5058	RAF1	PAK1
4609	4088	MYC	SMAD3
4609	672	MYC	BRCA1
1869	56160	E2F1	NDNL2
1956	2887	EGFR	GRB10
9252	572	RPS6KA5	BAD
4609	596	MYC	BCL2
7422	3490	VEGFA	IGFBP7
5594	5037	MAPK1	PEBP1
3265	22806	HRAS	IKZF3
7157	472	TP53	ATM
4609	10474	MYC	TADA3L
5894	4217	RAF1	MAP3K5
7157	10987	TP53	COPS5
5925	6617	RB1	SNAPC1
5595	2969	MAPK3	GTF2I
1869	1820	E2F1	ARID3A
5894	993	RAF1	CDC25A
7157	6790	TP53	AURKA
7157	1385	TP53	CREB1
4193	10197	MDM2	PSME3
1026	1647	CDKN1A	GADD45A
4609	60	MYC	ACTB
5595	5606	MAPK3	MAP2K3
999	8881	CDH1	CDC16
7157	6117	TP53	RPA1
4313	63827	MMP2	BCAN
5925	2972	RB1	BRF1
1956	367	EGFR	AR
4609	9282	MYC	MED14
5925	4654	RB1	MYOD1
7157	25898	TP53	RCHY1
4193	1488	MDM2	CTBP2
7157	983	TP53	CDC2
4609	5204	MYC	PFDN5
5925	5371	RB1	PML
7157	7022	TP53	TFAP2C
1869	7027	E2F1	TFDP1
1869	4194	E2F1	MDM4
999	2768	CDH1	GNA12
7157	2042	TP53	EPHA3
1869	11073	E2F1	TOPBP1
1026	5292	CDKN1A	PIM1
1956	993	EGFR	CDC25A
7157	5591	TP53	PRKDC
4318	7040	MMP9	TGFB1
7157	467	TP53	ATF3
5925	9984	RB1	THOC1
5894	7534	RAF1	YWHAZ
4609	4149	MYC	MAX
5604	23162	MAP2K1	MAPK8IP3
5604	5037	MAP2K1	PEBP1
5594	3856	MAPK1	KRT8
7157	890	TP53	CCNA2
5894	207	RAF1	AKT1
4193	1487	MDM2	CTBP1
1869	5933	E2F1	RBL1
4313	7079	MMP2	TIMP4
5594	9759	MAPK1	HDAC4
5925	5245	RB1	PHB
4609	9968	MYC	MED12
5925	1051	RB1	CEBPB
4609	4802	MYC	NFYC
7157	5888	TP53	RAD51
5925	5080	RB1	PAX6
7157	7155	TP53	TOP2B
1956	5287	EGFR	PIK3C2B
1956	7039	EGFR	TGFA
7157	2099	TP53	ESR1
2064	6714	ERBB2	SRC
7157	7319	TP53	UBE2A
7157	7534	TP53	YWHAZ
3265	8036	HRAS	SHOC2
4609	6598	MYC	SMARCB1
595	1028	CCND1	CDKN1C
2277	3791	FIGF	KDR
4609	26292	MYC	MYCBP
1956	1398	EGFR	CRK
4609	904	MYC	CCNT1
1869	2965	E2F1	GTF2H1
11186	7283	RASSF1	TUBG1
1019	672	CDK4	BRCA1
4609	7020	MYC	TFAP2A
4609	6871	MYC	TADA2L
2064	1742	ERBB2	DLG4
5925	5928	RB1	RBBP4
7157	5371	TP53	PML
7157	10197	TP53	PSME3
5594	5778	MAPK1	PTPN7
7157	9577	TP53	BRE
5594	7249	MAPK1	TSC2
7157	578	TP53	BAK1
7157	8554	TP53	PIAS1
5925	3065	RB1	HDAC1
1869	6668	E2F1	SP2
7157	6597	TP53	SMARCA4
5594	8569	MAPK1	MKNK1
7157	7316	TP53	UBC
999	2534	CDH1	FYN
1019	4654	CDK4	MYOD1
1869	890	E2F1	CCNA2
4609	27097	MYC	TAF5L
5925	5036	RB1	PA2G4
7157	9013	TP53	TAF1C
4193	10524	MDM2	HTATIP
999	10672	CDH1	GNA13
7422	2817	VEGFA	GPC1
1956	5770	EGFR	PTPN1
595	367	CCND1	AR
1956	859	EGFR	CAV3
7157	1387	TP53	CREBBP
2261	2246	FGFR3	FGF1
5594	7175	MAPK1	TPR
4193	27085	MDM2	MTBP
1019	11140	CDK4	CDC37
1613	2888	DAPK3	GRB14
7157	26287	TP53	ANKRD2
5595	84867	MAPK3	PTPN5
5894	5590	RAF1	PRKCZ
5894	5159	RAF1	PDGFRB
5595	1846	MAPK3	DUSP4
1869	1786	E2F1	DNMT1
7157	7020	TP53	TFAP2A
4193	3480	MDM2	IGF1R
4318	6372	MMP9	CXCL6
1956	5777	EGFR	PTPN6
1956	4582	EGFR	MUC1
7157	7443	TP53	VRK1
7157	10153	TP53	CEBPZ
4609	6880	MYC	TAF9
5595	5778	MAPK3	PTPN7
7157	9440	TP53	MED17
1956	834	EGFR	CASP1
1956	8440	EGFR	NCK2
5925	4176	RB1	MCM7
3265	3643	HRAS	INSR
4193	6908	MDM2	TBP
7157	3313	TP53	HSPA9
5925	3725	RB1	JUN
7057	5340	THBS1	PLG
1956	867	EGFR	CBL
7157	3837	TP53	KPNB1
7157	3091	TP53	HIF1A
5925	5931	RB1	RBBP7
7157	3172	TP53	HNF4A
4193	900	MDM2	CCNG1
2261	2254	FGFR3	FGF9
7157	7153	TP53	TOP2A
2064	74155	ERBB2	Errfi1
1026	1460	CDKN1A	CSNK2B
7057	950	THBS1	SCARB2
1869	6502	E2F1	SKP2
5594	6195	MAPK1	RPS6KA1
5925	25	RB1	ABL1
7157	6908	TP53	TBP
3265	5294	HRAS	PIK3CG
4609	6877	MYC	TAF5
5594	56940	MAPK1	DUSP22
7157	3064	TP53	HTT
4609	86	MYC	ACTL6A
4193	4194	MDM2	MDM4
7157	6599	TP53	SMARCC1
5925	5055	RB1	SERPINB2
5925	7799	RB1	PRDM2
3845	2038	KRAS	EPB42
5228	2321	PGF	FLT1
3576	3579	IL8	IL8RB
999	64682	CDH1	ANAPC1
1869	4790	E2F1	NFKB1
1869	1017	E2F1	CDK2
4318	6374	MMP9	CXCL5
5925	9643	RB1	MORF4L2
3265	6654	HRAS	SOS1
7157	11143	TP53	MYST2
1869	6671	E2F1	SP4
5894	367	RAF1	AR
5925	7343	RB1	UBTF
7157	7707	TP53	ZNF148
5594	9149	MAPK1	DYRK1B
7157	1263	TP53	PLK3
5894	5037	RAF1	PEBP1
7157	3146	TP53	HMGB1
4609	8850	MYC	PCAF
7057	4035	THBS1	LRP1
5925	672	RB1	BRCA1
595	7068	CCND1	THRB
5594	6776	MAPK1	STAT5A
1956	9046	EGFR	DOK2
673	5906	BRAF	RAP1A
4609	5599	MYC	MAPK8
7157	5325	TP53	PLAGL1
1956	1499	EGFR	CTNNB1
999	51529	CDH1	ANAPC11
3265	9610	HRAS	RIN1
4609	4801	MYC	NFYB
5925	23741	RB1	EID1
999	996	CDH1	CDC27
1870	6046	E2F2	BRD2
7057	5155	THBS1	PDGFB
4609	6908	MYC	TBP
1956	374	EGFR	AREG
7157	6880	TP53	TAF9
4609	8464	MYC	SUPT3H
5894	596	RAF1	BCL2
5925	7421	RB1	VDR
5925	367	RB1	AR
7157	7158	TP53	TP53BP1
5594	8870	MAPK1	IER3
7157	3276	TP53	PRMT1
5894	2786	RAF1	GNG4
5894	5906	RAF1	RAP1A
7157	26354	TP53	GNL3
5595	5801	MAPK3	PTPRR
7157	7486	TP53	WRN
2064	3728	ERBB2	JUP
595	1027	CCND1	CDKN1B
1029	84687	CDKN2A	PPP1R9B
7157	57178	TP53	ZMIZ1
4313	1277	MMP2	COL1A1
7157	5469	TP53	MED1
7422	9510	VEGFA	ADAMTS1
4609	5430	MYC	POLR2A
5925	10933	RB1	MORF4L1
4193	2099	MDM2	ESR1
1956	857	EGFR	CAV1
5894	23551	RAF1	RASD2
7157	5300	TP53	PIN1
999	3065	CDH1	HDAC1
7157	4331	TP53	MNAT1
1029	900	CDKN2A	CCNG1
5894	3717	RAF1	JAK2
7057	1277	THBS1	COL1A1
4609	4087	MYC	SMAD2
7157	28996	TP53	HIPK2
5894	5245	RAF1	PHB
5594	2099	MAPK1	ESR1
3265	266747	HRAS	RGL4
999	3682	CDH1	ITGAE
1026	1017	CDKN1A	CDK2
5595	1848	MAPK3	DUSP6
1019	1050	CDK4	CEBPA
5894	4214	RAF1	MAP3K1
1956	1845	EGFR	DUSP3
5604	4216	MAP2K1	MAP3K4
1026	5111	CDKN1A	PCNA
5894	7529	RAF1	YWHAB
3265	5863	HRAS	RGL2
595	2033	CCND1	EP300
5894	157310	RAF1	PEBP4
1950	5296	EGF	PIK3R2
3265	83593	HRAS	RASSF5
4193	3091	MDM2	HIF1A
5925	9321	RB1	TRIP11
2064	3084	ERBB2	NRG1
1956	1500	EGFR	CTNND1
5894	22808	RAF1	MRAS
5594	6721	MAPK1	SREBF2
7157	7011	TP53	TEP1
4609	8295	MYC	TRRAP
5594	708	MAPK1	C1QBP
999	3728	CDH1	JUP
5594	8682	MAPK1	PEA15
3265	4301	HRAS	MLLT4
5925	10620	RB1	ARID3B
7157	9232	TP53	PTTG1
5594	476	MAPK1	ATP1A1
4609	2959	MYC	GTF2B
1869	6667	E2F1	SP1
4609	7528	MYC	YY1
5925	5929	RB1	RBBP5
1613	5074	DAPK3	PAWR
5594	2872	MAPK1	MKNK2
999	29945	CDH1	ANAPC4
369	5295	ARAF	PIK3R1
5925	196	RB1	AHR
7157	53325	TP53	Banp
7157	3312	TP53	HSPA8
5894	573	RAF1	BAG1
5594	8649	MAPK1	MAP2K1IP1
1956	3728	EGFR	JUP
1019	29950	CDK4	SERTAD1
7157	4692	TP53	NDN
1029	29950	CDKN2A	SERTAD1
5925	6839	RB1	SUV39H1
1029	1021	CDKN2A	CDK6
5925	1386	RB1	ATF2
369	51497	ARAF	TH1L
7157	641	TP53	BLM
7057	7040	THBS1	TGFB1
2064	4582	ERBB2	MUC1
5925	20586	RB1	Smarca4
7422	7448	VEGFA	VTN
5594	6868	MAPK1	ADAM17
1029	894	CDKN2A	CCND2
7157	1958	TP53	EGR1
999	1001	CDH1	CDH3
7057	3690	THBS1	ITGB3
4193	5716	MDM2	PSMD10
999	7525	CDH1	YES1
5604	2887	MAP2K1	GRB10
999	10459	CDH1	MAD2L2
4313	7077	MMP2	TIMP2
5594	1845	MAPK1	DUSP3
5894	22800	RAF1	RRAS2
2064	5335	ERBB2	PLCG1
7157	1111	TP53	CHEK1
5894	10256	RAF1	CNKSR1
4193	3065	MDM2	HDAC1
595	2099	CCND1	ESR1
1956	11184	EGFR	MAP4K1
4609	7161	MYC	TP73
5595	1845	MAPK3	DUSP3
7157	94241	TP53	TP53INP1
5594	2274	MAPK1	FHL2
7157	8556	TP53	CDC14A
7057	1719	THBS1	DHFR
5594	2626	MAPK1	GATA4
4609	8607	MYC	RUVBL1
4312	63827	MMP1	BCAN
1956	6654	EGFR	SOS1
4193	6872	MDM2	TAF1
5894	23162	RAF1	MAPK8IP3
1956	23624	EGFR	CBLC
1029	84725	CDKN2A	PLEKHA8
4193	8650	MDM2	NUMB
4609	9111	MYC	NMI
1869	4692	E2F1	NDN
3265	5900	HRAS	RALGDS
999	51434	CDH1	ANAPC7
5925	27043	RB1	PELP1
1956	5921	EGFR	RASA1
1869	56654	E2F1	NPDC1
7157	2033	TP53	EP300
3576	6382	IL8	SDC1
4609	6883	MYC	TAF12
999	2241	CDH1	FER
999	246184	CDH1	CDC26
5894	6714	RAF1	SRC
5894	2534	RAF1	FYN
5925	8503	RB1	PIK3R3
5595	1847	MAPK3	DUSP5
5594	10318	MAPK1	TNIP1
7157	7874	TP53	USP7
5595	9759	MAPK3	HDAC4
5604	1326	MAP2K1	MAP3K8
5925	286826	RB1	LIN9
4609	990	MYC	CDC6
1026	51191	CDKN1A	HERC5
5894	15461	RAF1	Hras1
999	8697	CDH1	CDC23
5925	1025	RB1	CDK9
5595	6689	MAPK3	SPIB
4609	6881	MYC	TAF10
3845	9770	KRAS	RASSF2
5894	5934	RAF1	RBL2
5594	10140	MAPK1	TOB1
1869	6046	E2F1	BRD2
1869	8900	E2F1	CCNA1
4609	10629	MYC	TAF6L
1026	7083	CDKN1A	TK1
3845	83593	KRAS	RASSF5
4193	2033	MDM2	EP300
7157	79184	TP53	BRCC3
4313	7078	MMP2	TIMP3
11186	10256	RASSF1	CNKSR1
5594	1848	MAPK1	DUSP6
7157	2965	TP53	GTF2H1
7157	112858	TP53	TP53RK
7157	54840	TP53	APTX
4609	1788	MYC	DNMT3A
7422	1490	VEGFA	CTGF
7157	6275	TP53	S100A4
7057	7035	THBS1	TFPI
4193	25	MDM2	ABL1
5594	51366	MAPK1	UBR5
3265	5910	HRAS	RAP1GDS1
7422	6678	VEGFA	SPARC
4609	4292	MYC	MLH1
5595	2115	MAPK3	ETV1
7057	1289	THBS1	COL5A1
5894	1831	RAF1	TSC22D3
1956	2069	EGFR	EREG
4312	7076	MMP1	TIMP1
999	4739	CDH1	NEDD9
7157	9015	TP53	TAF1A
3845	5900	KRAS	RALGDS
1950	2065	EGF	ERBB3
5595	708	MAPK3	C1QBP
1956	5359	EGFR	PLSCR1
4193	8850	MDM2	PCAF
7157	6598	TP53	SMARCB1
7157	1022	TP53	CDK7
5925	8507	RB1	ENC1
5925	1017	RB1	CDK2
5925	10131	RB1	TRAP1
595	5111	CCND1	PCNA
5894	10971	RAF1	YWHAQ
7057	1280	THBS1	COL2A1
999	1500	CDH1	CTNND1
5595	8569	MAPK3	MKNK1
4312	3673	MMP1	ITGA2
7157	8850	TP53	PCAF
5925	5422	RB1	POLA1
5228	8829	PGF	NRP1
4609	79595	MYC	SAP130
7157	902	TP53	CCNH
1019	1027	CDK4	CDKN1B
4609	2969	MYC	GTF2I
5894	6009	RAF1	RHEB
5594	842	MAPK1	CASP9
9252	1385	RPS6KA5	CREB1
2064	5296	ERBB2	PIK3R2
673	207	BRAF	AKT1
595	51191	CCND1	HERC5
5925	3146	RB1	HMGB1
999	10297	CDH1	APC2
7157	1017	TP53	CDK2
5925	4331	RB1	MNAT1
7157	6241	TP53	RRM2
5894	81848	RAF1	SPRY4
1956	1445	EGFR	CSK
4193	7319	MDM2	UBE2A
4609	9688	MYC	NUP93
1956	960	EGFR	CD44
1026	1111	CDKN1A	CHEK1
2064	9463	ERBB2	PICK1
1956	6642	EGFR	SNX1
673	7532	BRAF	YWHAG
7157	6285	TP53	S100B
1956	5159	EGFR	PDGFRB
7157	50484	TP53	RRM2B
1956	5573	EGFR	PRKAR1A
1613	1616	DAPK3	DAXX
1956	5566	EGFR	PRKACA
999	55591	CDH1	VEZT
1956	6655	EGFR	SOS2
1869	5928	E2F1	RBBP4
1956	5781	EGFR	PTPN11
5925	5926	RB1	ARID4A
4609	50628	MYC	GEMIN4
7157	3320	TP53	HSP90AA1
4609	2956	MYC	MSH6
2064	7184	ERBB2	HSP90B1
1956	9020	EGFR	MAP3K14
1956	6451	EGFR	SH3BGRL
4609	10594	MYC	PRPF8
999	1495	CDH1	CTNNA1
2064	2185	ERBB2	PTK2B
595	8850	CCND1	PCAF
3265	29899	HRAS	GPSM2
1956	8651	EGFR	SOCS1
7157	10848	TP53	PPP1R13L
5594	7409	MAPK1	VAV1
1026	983	CDKN1A	CDC2
595	8841	CCND1	HDAC3
1956	6004	EGFR	RGS16
1956	3064	EGFR	HTT
1956	9146	EGFR	HGS
1956	6777	EGFR	STAT5B
4609	55215	MYC	FANCI
1956	3636	EGFR	INPPL1
1019	8243	CDK4	SMC1A
7157	7068	TP53	THRB
999	51762	CDH1	RAB8B
7157	84289	TP53	ING5
5595	4067	MAPK3	LYN
7157	204851	TP53	HIPK1
5594	110651	MAPK1	Rps6ka3
4313	7058	MMP2	THBS2
1019	9126	CDK4	SMC3
595	8202	CCND1	NCOA3
4609	1050	MYC	CEBPA
4193	8493	MDM2	PPM1D
1956	5747	EGFR	PTK2
5894	2810	RAF1	SFN
7157	1938	TP53	EEF2
1956	1051	EGFR	CEBPB
5925	3066	RB1	HDAC2
999	71	CDH1	ACTG1
5925	6015	RB1	RING1
1019	56475	CDK4	RPRM
1956	17444	EGFR	Grap2
999	91653	CDH1	BOC
999	79872	CDH1	CBLL1
1029	7319	CDKN2A	UBE2A
1956	5753	EGFR	PTK6
4609	23020	MYC	ASCC3L1
7157	91768	TP53	CABLES1
4193	6125	MDM2	RPL5
1869	6015	E2F1	RING1
4609	5933	MYC	RBL1
5925	5932	RB1	RBBP8
1019	5111	CDK4	PCNA
9252	1432	RPS6KA5	MAPK14
3265	7074	HRAS	TIAM1
1019	896	CDK4	CCND3
5594	3643	MAPK1	INSR
5594	80824	MAPK1	DUSP16
5595	8870	MAPK3	IER3
5594	6464	MAPK1	SHC1
7157	5422	TP53	POLA1
1956	6643	EGFR	SNX2
5594	1432	MAPK1	MAPK14
999	7430	CDH1	EZR
369	7532	ARAF	YWHAG
5594	7316	MAPK1	UBC
595	7067	CCND1	THRA
1956	6714	EGFR	SRC
5894	7533	RAF1	YWHAH
4609	9181	MYC	ARHGEF2
7157	4738	TP53	NEDD8
4609	10524	MYC	HTATIP
1956	3084	EGFR	NRG1
4609	1025	MYC	CDK9
5925	7027	RB1	TFDP1
5925	6667	RB1	SP1
5595	6623	MAPK3	SNCG
1956	868	EGFR	CBLB
1956	2549	EGFR	GAB1
4609	4436	MYC	MSH2
1019	50628	CDK4	GEMIN4
4318	7058	MMP9	THBS2
7157	7341	TP53	SUMO1
1956	58533	EGFR	SNX6
4312	682	MMP1	BSG
1956	5335	EGFR	PLCG1
1869	8295	E2F1	TRRAP
1956	819	EGFR	CAMLG
7157	4792	TP53	NFKBIA
7157	7490	TP53	WT1
1613	11911	DAPK3	Atf4
999	6714	CDH1	SRC
1019	28988	CDK4	DBNL
1956	7454	EGFR	WAS
5595	110651	MAPK3	Rps6ka3
1019	4067	CDK4	LYN
7157	81928	TP53	CABLES2
5594	4214	MAPK1	MAP3K1
1019	51035	CDK4	LOC51035
595	5981	CCND1	RFC1
1956	90678	EGFR	LRSAM1
5925	5934	RB1	RBL2
1956	9021	EGFR	SOCS3
1956	2065	EGFR	ERBB3
1956	2241	EGFR	FER
4609	4289	MYC	MKLN1
5594	6197	MAPK1	RPS6KA3
7157	10474	TP53	TADA3L
4313	3934	MMP2	LCN2
999	5663	CDH1	PSEN1
1956	6776	EGFR	STAT5A
2064	6774	ERBB2	STAT3
5594	9261	MAPK1	MAPKAPK2
5894	3932	RAF1	LCK
999	1434	CDH1	CSE1L
2261	25970	FGFR3	SH2B1
5894	10253	RAF1	SPRY2
1956	10451	EGFR	VAV3
5595	3643	MAPK3	INSR
5595	6197	MAPK3	RPS6KA3
1956	8723	EGFR	SNX4
4193	6135	MDM2	RPL11
595	4760	CCND1	NEUROD1
4193	7874	MDM2	USP7
5595	1432	MAPK3	MAPK14
1956	2060	EGFR	EPS15
1026	890	CDKN1A	CCNA2
5595	8649	MAPK3	MAP2K1IP1
4609	4430	MYC	MYO1B
7157	51147	TP53	ING4
7157	7515	TP53	XRCC1
1026	7251	CDKN1A	TSG101
4193	367	MDM2	AR
1956	1839	EGFR	HBEGF
1956	7082	EGFR	TJP1
1019	332	CDK4	BIRC5
5925	7161	RB1	TP73
4609	3320	MYC	HSP90AA1
1029	5702	CDKN2A	PSMC3
5925	10741	RB1	RBBP9
5595	2764	MAPK3	GMFB
595	10270	CCND1	AKAP8
5925	5933	RB1	RBL1
1019	29883	CDK4	CNOT7
2064	960	ERBB2	CD44
1956	3717	EGFR	JAK2
1956	6464	EGFR	SHC1
5894	2908	RAF1	NR3C1
1956	2185	EGFR	PTK2B
1956	10045	EGFR	SH2D3A
7157	580	TP53	BARD1
4609	23244	MYC	PDS5A
5594	6623	MAPK1	SNCG
5925	573	RB1	BAG1
4193	7341	MDM2	SUMO1
2064	6464	ERBB2	SHC1
7157	5602	TP53	MAPK10
595	6774	CCND1	STAT3
5894	7532	RAF1	YWHAG
5595	51366	MAPK3	UBR5
4609	10985	MYC	GCN1L1
595	7249	CCND1	TSC2
4609	9063	MYC	PIAS2
673	10971	BRAF	YWHAQ
2261	2885	FGFR3	GRB2
7157	5743	TP53	PTGS2
2064	5058	ERBB2	PAK1
1871	23429	E2F3	RYBP
7157	3308	TP53	HSPA4
7157	5599	TP53	MAPK8
1612	8772	DAPK1	FADD
999	7414	CDH1	VCL
1870	23429	E2F2	RYBP
3265	3956	HRAS	LGALS1
5894	6237	RAF1	RRAS
5604	283455	MAP2K1	KSR2
5925	613	RB1	BCR
5894	8036	RAF1	SHOC2
999	768	CDH1	CA9
2064	2065	ERBB2	ERBB3
1956	30011	EGFR	SH3KBP1
4609	10514	MYC	MYBBP1A
1956	6772	EGFR	STAT1
5604	4214	MAP2K1	MAP3K1
3265	55914	HRAS	ERBB2IP
4609	9343	MYC	EFTUD2
1029	4194	CDKN2A	MDM4
7157	3621	TP53	ING1
7157	6872	TP53	TAF1
4609	55127	MYC	HEATR1
5604	8649	MAP2K1	MAP2K1IP1
5894	7409	RAF1	VAV1
2064	2885	ERBB2	GRB2
4609	6667	MYC	SP1
7157	7251	TP53	TSG101
1026	25792	CDKN1A	CIZ1
1026	898	CDKN1A	CCNE1
4609	7314	MYC	UBB
5894	22866	RAF1	CNKSR2
673	7529	BRAF	YWHAB
1029	6135	CDKN2A	RPL11
5894	331	RAF1	XIAP
1029	2286	CDKN2A	FKBP2
2064	3717	ERBB2	JAK2
5925	8535	RB1	CBX4
1019	57180	CDK4	ACTR3B
1956	378	EGFR	ARF4
5594	6196	MAPK1	RPS6KA2
1019	894	CDK4	CCND2
2064	3320	ERBB2	HSP90AA1
4609	2648	MYC	GCN5L2
999	55966	CDH1	AJAP1
4193	409	MDM2	ARRB2
595	9978	CCND1	RBX1
1956	7409	EGFR	VAV1
7157	404663	TP53	TAG
7157	30008	TP53	EFEMP2
1956	7410	EGFR	VAV2
7157	2972	TP53	BRF1
11186	4131	RASSF1	MAP1B
7157	6794	TP53	STK11
5595	8986	MAPK3	RPS6KA4
1956	3732	EGFR	CD82
7157	3065	TP53	HDAC1
7157	2908	TP53	NR3C1
1026	891	CDKN1A	CCNB1
673	22808	BRAF	MRAS
4193	7251	MDM2	TSG101
7157	2932	TP53	GSK3B
5894	5592	RAF1	PRKG1
999	87	CDH1	ACTN1
1029	1877	CDKN2A	E4F1
1956	53358	EGFR	SHC3
4609	5970	MYC	RELA
4609	55294	MYC	FBXW7
673	2810	BRAF	SFN
7157	5728	TP53	PTEN
1956	6774	EGFR	STAT3
4609	23165	MYC	NUP205
5925	23468	RB1	CBX5
1869	1022	E2F1	CDK7
2064	6451	ERBB2	SH3BGRL
4609	57062	MYC	DDX24
5595	6195	MAPK3	RPS6KA1
5894	5581	RAF1	PRKCE
5925	7112	RB1	TMPO
1026	6774	CDKN1A	STAT3
999	50937	CDH1	CDON
1956	5338	EGFR	PLD2
5894	7416	RAF1	VDAC1
4609	1051	MYC	CEBPB
4609	5426	MYC	POLE
3265	8525	HRAS	DGKZ
5594	6622	MAPK1	SNCA
999	4233	CDH1	MET
2261	2253	FGFR3	FGF8
1956	7316	EGFR	UBC
7157	7150	TP53	TOP1
5894	3320	RAF1	HSP90AA1
5894	8837	RAF1	CFLAR
5925	7052	RB1	TGM2
369	2810	ARAF	SFN
4893	4301	NRAS	MLLT4
5894	3716	RAF1	JAK1
11186	55201	RASSF1	MAP1S
999	4647	CDH1	MYO7A
1956	5578	EGFR	PRKCA
4609	60412	MYC	EXOC4
5925	6597	RB1	SMARCA4
7157	3428	TP53	IFI16
4609	4176	MYC	MCM7
4609	3183	MYC	HNRNPC
1956	8737	EGFR	RIPK1
5925	8841	RB1	HDAC3
1019	5981	CDK4	RFC1
5925	7029	RB1	TFDP2
1869	3065	E2F1	HDAC1
7157	9656	TP53	MDC1
4609	6597	MYC	SMARCA4
5594	1843	MAPK1	DUSP1
4193	7316	MDM2	UBC
5894	3266	RAF1	ERAS
4609	9330	MYC	GTF3C3
2064	2066	ERBB2	ERBB4
673	7534	BRAF	YWHAZ
2064	3732	ERBB2	CD82
7424	2324	VEGFC	FLT4
1612	7132	DAPK1	TNFRSF1A
5594	5581	MAPK1	PRKCE
5925	4784	RB1	NFIX
1029	6790	CDKN2A	AURKA
2064	5781	ERBB2	PTPN11
2064	3572	ERBB2	IL6ST
5894	7531	RAF1	YWHAE
7157	51741	TP53	WWOX
5925	10399	RB1	GNB2L1
5595	6196	MAPK3	RPS6KA2
3265	7265	HRAS	TTC1
4609	57805	MYC	KIAA1967
7157	2810	TP53	SFN
4193	23741	MDM2	EID1
7157	6135	TP53	RPL11
7157	306	TP53	ANXA3
5925	896	RB1	CCND3
2261	20399	FGFR3	Sh2b1
7157	6996	TP53	TDG
1871	1387	E2F3	CREBBP
369	5876	ARAF	RABGGTB
2261	467	FGFR3	ATF3
2261	55698	FGFR3	RADIL
369	8533	ARAF	COPS3
7157	1107	TP53	CHD3
7157	19241	TP53	Tmsb4x
1026	10399	CDKN1A	GNB2L1
7157	2948	TP53	GSTM4
2261	55819	FGFR3	RNF130
7157	9587	TP53	MAD2L1BP
7157	403	TP53	ARL3
369	445	ARAF	ASS1
7157	5717	TP53	PSMD11
1871	65125	E2F3	WNK1
2261	2975	FGFR3	GTF3C1
7157	199745	TP53	THAP8
7157	10114	TP53	HIPK3
7157	6362	TP53	CCL18
7157	6783	TP53	SULT1E1
1019	51534	CDK4	VTA1
369	24148	ARAF	PRPF6
1870	2274	E2F2	FHL2
1026	79885	CDKN1A	HDAC11
1869	23269	E2F1	MGA
369	59349	ARAF	KLHL12
369	10469	ARAF	TIMM44
3845	8036	KRAS	SHOC2
4893	51196	NRAS	PLCE1
7157	55643	TP53	BTBD2
7157	10210	TP53	TOPORS
5894	4043	RAF1	LRPAP1
7157	2079	TP53	ERH
5894	51765	RAF1	RP6-213H19.1
1019	1032	CDK4	CDKN2D
7157	7083	TP53	TK1
1869	1387	E2F1	CREBBP
5605	192176	MAP2K2	Flna
3845	5910	KRAS	RAP1GDS1
7057	1294	THBS1	COL7A1
7157	6811	TP53	STX5
5894	5256	RAF1	PHKA2
1026	894	CDKN1A	CCND2
1869	6689	E2F1	SPIB
7157	6279	TP53	S100A8
7157	3910	TP53	LAMA4
1871	4605	E2F3	MYBL2
2261	293	FGFR3	SLC25A6
7157	10301	TP53	DLEU1
3265	5923	HRAS	RASGRF1
1019	9869	CDK4	SETDB1
1871	6689	E2F3	SPIB
369	1460	ARAF	CSNK2B
5604	192176	MAP2K1	Flna
7157	10425	TP53	ARIH2
5894	7203	RAF1	CCT3
1956	9905	EGFR	SGSM2
2261	3050	FGFR3	HBZ
7157	5867	TP53	RAB4A
7157	56144	TP53	PCDHA4
5894	11339	RAF1	OIP5
7157	53826	TP53	FXYD6
5595	8682	MAPK3	PEA15
1870	6689	E2F2	SPIB
2261	3856	FGFR3	KRT8
2261	57562	FGFR3	KIAA1377
999	8502	CDH1	PKP4
2261	79866	FGFR3	C13orf34
2261	6132	FGFR3	RPL8
3265	4763	HRAS	NF1
369	55872	ARAF	PBK
7157	65990	TP53	C16orf24
3265	5293	HRAS	PIK3CD
1026	896	CDKN1A	CCND3
4893	5910	NRAS	RAP1GDS1
7157	9808	TP53	KIAA0087
1869	2274	E2F1	FHL2
11186	11340	RASSF1	EXOSC8
1871	23269	E2F3	MGA
3845	3183	KRAS	HNRNPC
2261	23649	FGFR3	POLA2
1869	4605	E2F1	MYBL2
7157	5464	TP53	PPA1
369	2202	ARAF	EFEMP1
3265	5147	HRAS	PDE6D
7157	5050	TP53	PAFAH1B3
7157	6638	TP53	SNRPN
7157	5272	TP53	SERPINB9
1026	11007	CDKN1A	CCDC85B
7157	8894	TP53	EIF2S2
1019	1030	CDK4	CDKN2B
5595	1843	MAPK3	DUSP1
7157	7572	TP53	ZNF24
2261	149483	FGFR3	CCDC17
2261	4726	FGFR3	NDUFS6
1956	509	EGFR	ATP5C1
1870	387893	E2F2	SETD8
2261	3191	FGFR3	HNRNPL
1019	826	CDK4	CAPNS1
3845	5290	KRAS	PIK3CA
3265	6635	HRAS	SNRPE
1026	5861	CDKN1A	RAB1A
7157	1031	TP53	CDKN2C
7157	22948	TP53	CCT5
2261	57827	FGFR3	C6orf47
1871	5570	E2F3	PKIB
7157	1856	TP53	DVL2
1871	7005	E2F3	TEAD3
1019	7917	CDK4	BAT3
2261	1114	FGFR3	CHGB
1869	5570	E2F1	PKIB
2261	9887	FGFR3	SMG7
7157	29903	TP53	CCDC106
1871	2274	E2F3	FHL2
7157	286514	TP53	MAGEB18
1870	9564	E2F2	BCAR1
1869	7005	E2F1	TEAD3
7157	10063	TP53	COX17
7157	10200	TP53	MPHOSPH6
7157	3315	TP53	HSPB1
7157	6303	TP53	SAT1
369	6237	ARAF	RRAS
5595	1630	MAPK3	DCC
1026	51608	CDKN1A	C7orf20
7157	4860	TP53	NP
5925	1874	RB1	E2F4
2261	116985	FGFR3	CENTD2
7157	998	TP53	CDC42
7157	55339	TP53	WDR33
7157	613	TP53	BCR
7157	54819	TP53	ZCCHC10
2261	1513	FGFR3	CTSK
1026	56159	CDKN1A	TEX11

## Sheet: CML Adjacency Ca
EntrezIDfor Prot A	EntrezID for Protein B	Gene symmbol for Protein A	Gene symmbol for Protein A
4609	5594	MYC	MAPK1
673	3265	BRAF	HRAS
3265	5894	HRAS	RAF1
5925	1869	RB1	E2F1
595	1026	CCND1	CDKN1A
4609	5595	MYC	MAPK3
1950	2064	EGF	ERBB2
5605	369	MAP2K2	ARAF
595	1029	CCND1	CDKN2A
5925	4193	RB1	MDM2
1956	1950	EGFR	EGF
4193	1029	MDM2	CDKN2A
595	5925	CCND1	RB1
5604	5894	MAP2K1	RAF1
5228	7422	PGF	VEGFA
4609	5894	MYC	RAF1
595	1019	CCND1	CDK4
11186	3265	RASSF1	HRAS
5604	5594	MAP2K1	MAPK1
7157	4193	TP53	MDM2
5605	5595	MAP2K2	MAPK3
1870	5925	E2F2	RB1
5925	5894	RB1	RAF1
1019	1029	CDK4	CDKN2A
5604	5595	MAP2K1	MAPK3
1956	2064	EGFR	ERBB2
7157	1029	TP53	CDKN2A
673	5894	BRAF	RAF1
7157	5594	TP53	MAPK1
3845	5894	KRAS	RAF1
5604	3265	MAP2K1	HRAS
4893	5894	NRAS	RAF1
1026	7157	CDKN1A	TP53
5594	5894	MAPK1	RAF1
999	1956	CDH1	EGFR
7057	4318	THBS1	MMP9
5595	5894	MAPK3	RAF1
7057	4313	THBS1	MMP2
7157	5595	TP53	MAPK3
5605	5594	MAP2K2	MAPK1
5925	4609	RB1	MYC
1026	5684	CDKN1A	PSMA3
7157	7329	TP53	UBE2I
7157	545	TP53	ATR
5925	905	RB1	CCNT2
7157	4691	TP53	NCL
1869	7029	E2F1	TFDP2
7157	7027	TP53	TFDP1
999	8826	CDH1	IQGAP1
3576	6352	IL8	CCL5
5925	10951	RB1	CBX1
2064	1499	ERBB2	CTNNB1
5594	2002	MAPK1	ELK1
5925	6872	RB1	TAF1
4609	2962	MYC	GTF2F1
5594	367	MAPK1	AR
595	8648	CCND1	NCOA1
5925	93621	RB1	MRFAP1
7157	6606	TP53	SMN1
5925	1786	RB1	DNMT1
7157	7159	TP53	TP53BP2
5925	26959	RB1	HBP1
7057	3488	THBS1	IGFBP5
5925	4000	RB1	LMNA
595	672	CCND1	BRCA1
5894	5598	RAF1	MAPK7
1950	23048	EGF	FNBP1
5925	8804	RB1	CREG1
1956	4690	EGFR	NCK1
7157	328	TP53	APEX1
11186	83593	RASSF1	RASSF5
4193	7161	MDM2	TP73
2064	55914	ERBB2	ERBB2IP
7157	5610	TP53	EIF2AK2
7157	2074	TP53	ERCC6
5925	6908	RB1	TBP
7157	9219	TP53	MTA2
5604	157310	MAP2K1	PEBP4
4193	9656	MDM2	MDC1
7157	2068	TP53	ERCC2
999	3066	CDH1	HDAC2
7157	672	TP53	BRCA1
4193	5371	MDM2	PML
1869	7158	E2F1	TP53BP1
1026	6418	CDKN1A	SET
4313	7040	MMP2	TGFB1
7157	8178	TP53	ELL
5594	5801	MAPK1	PTPRR
7057	2147	THBS1	F2
4609	23077	MYC	MYCBP2
1956	2888	EGFR	GRB14
1026	142	CDKN1A	PARP1
1869	23054	E2F1	NCOA6
673	5909	BRAF	RAP1GAP
3265	54922	HRAS	RASIP1
1019	1031	CDK4	CDKN2C
1026	10912	CDKN1A	GADD45G
3265	5295	HRAS	PIK3R1
1950	7448	EGF	VTN
7157	5245	TP53	PHB
7157	2874	TP53	GPS2
5894	2887	RAF1	GRB10
5594	10174	MAPK1	SORBS3
999	1499	CDH1	CTNNB1
5595	7054	MAPK3	TH
5925	8575	RB1	PRKRA
7157	142	TP53	PARP1
595	6872	CCND1	TAF1
7422	8829	VEGFA	NRP1
5595	6721	MAPK3	SREBF2
1956	1634	EGFR	DCN
7157	25	TP53	ABL1
5595	3725	MAPK3	JUN
5925	1523	RB1	CUX1
7157	1877	TP53	E4F1
7057	2243	THBS1	FGA
1869	6670	E2F1	SP3
5594	84867	MAPK1	PTPN5
5925	2444	RB1	FRK
7157	900	TP53	CCNG1
5925	1788	RB1	DNMT3A
7157	4904	TP53	YBX1
5595	476	MAPK3	ATP1A1
1613	5590	DAPK3	PRKCZ
4313	6354	MMP2	CCL7
7157	9014	TP53	TAF1B
5925	26574	RB1	AATF
7423	2321	VEGFB	FLT1
7157	9112	TP53	MTA1
1956	1432	EGFR	MAPK14
4609	10856	MYC	RUVBL2
595	23582	CCND1	CCNDBP1
5594	4751	MAPK1	NEK2
1871	7030	E2F3	TFE3
5925	23054	RB1	NCOA6
11186	203068	RASSF1	TUBB
595	1021	CCND1	CDK6
7157	5601	TP53	MAPK9
5594	1386	MAPK1	ATF2
4609	7709	MYC	ZBTB17
5925	6619	RB1	SNAPC3
7157	2071	TP53	ERCC3
1869	5245	E2F1	PHB
7157	8555	TP53	CDC14B
4609	7074	MYC	TIAM1
3265	9138	HRAS	ARHGEF1
7157	675	TP53	BRCA2
7422	3791	VEGFA	KDR
7423	8829	VEGFB	NRP1
595	56654	CCND1	NPDC1
2064	2886	ERBB2	GRB7
3265	5921	HRAS	RASA1
1956	2885	EGFR	GRB2
1869	5813	E2F1	PURA
7157	4194	TP53	MDM4
5925	1877	RB1	E4F1
7157	5747	TP53	PTK2
1026	56647	CDKN1A	BCCIP
3265	5290	HRAS	PIK3CA
3845	5294	KRAS	PIK3CG
5925	22938	RB1	SNW1
7157	8575	TP53	PRKRA
5894	598	RAF1	BCL2L1
5925	7375	RB1	USP4
7057	1281	THBS1	COL3A1
5925	5468	RB1	PPARG
1869	8454	E2F1	CUL1
4609	57634	MYC	EP400
7157	10498	TP53	CARM1
5925	8900	RB1	CCNA1
5894	5058	RAF1	PAK1
4609	4088	MYC	SMAD3
4609	672	MYC	BRCA1
1869	56160	E2F1	NDNL2
1956	2887	EGFR	GRB10
9252	572	RPS6KA5	BAD
4609	596	MYC	BCL2
7422	3490	VEGFA	IGFBP7
5594	5037	MAPK1	PEBP1
3265	22806	HRAS	IKZF3
7157	472	TP53	ATM
4609	10474	MYC	TADA3L
5894	4217	RAF1	MAP3K5
7157	10987	TP53	COPS5
5925	6617	RB1	SNAPC1
5595	2969	MAPK3	GTF2I
1869	1820	E2F1	ARID3A
5894	993	RAF1	CDC25A
7157	6790	TP53	AURKA
7157	1385	TP53	CREB1
4193	10197	MDM2	PSME3
1026	1647	CDKN1A	GADD45A
4609	60	MYC	ACTB
5595	5606	MAPK3	MAP2K3
999	8881	CDH1	CDC16
7157	6117	TP53	RPA1
4313	63827	MMP2	BCAN
5925	2972	RB1	BRF1
1956	367	EGFR	AR
4609	9282	MYC	MED14
5925	4654	RB1	MYOD1
7157	25898	TP53	RCHY1
4193	1488	MDM2	CTBP2
7157	983	TP53	CDC2
4609	5204	MYC	PFDN5
5925	5371	RB1	PML
7157	7022	TP53	TFAP2C
1869	7027	E2F1	TFDP1
1869	4194	E2F1	MDM4
999	2768	CDH1	GNA12
7157	2042	TP53	EPHA3
1869	11073	E2F1	TOPBP1
1026	5292	CDKN1A	PIM1
1956	993	EGFR	CDC25A
7157	5591	TP53	PRKDC
4318	7040	MMP9	TGFB1
7157	467	TP53	ATF3
5925	9984	RB1	THOC1
5894	7534	RAF1	YWHAZ
4609	4149	MYC	MAX
5604	23162	MAP2K1	MAPK8IP3
5604	5037	MAP2K1	PEBP1
5594	3856	MAPK1	KRT8
7157	890	TP53	CCNA2
5894	207	RAF1	AKT1
4193	1487	MDM2	CTBP1
1869	5933	E2F1	RBL1
4313	7079	MMP2	TIMP4
5594	9759	MAPK1	HDAC4
5925	5245	RB1	PHB
4609	9968	MYC	MED12
5925	1051	RB1	CEBPB
4609	4802	MYC	NFYC
7157	5888	TP53	RAD51
5925	5080	RB1	PAX6
7157	7155	TP53	TOP2B
1956	5287	EGFR	PIK3C2B
1956	7039	EGFR	TGFA
7157	2099	TP53	ESR1
2064	6714	ERBB2	SRC
7157	7319	TP53	UBE2A
7157	7534	TP53	YWHAZ
3265	8036	HRAS	SHOC2
4609	6598	MYC	SMARCB1
595	1028	CCND1	CDKN1C
2277	3791	FIGF	KDR
4609	26292	MYC	MYCBP
1956	1398	EGFR	CRK
4609	904	MYC	CCNT1
1869	2965	E2F1	GTF2H1
11186	7283	RASSF1	TUBG1
1019	672	CDK4	BRCA1
4609	7020	MYC	TFAP2A
4609	6871	MYC	TADA2L
2064	1742	ERBB2	DLG4
5925	5928	RB1	RBBP4
7157	5371	TP53	PML
7157	10197	TP53	PSME3
5594	5778	MAPK1	PTPN7
7157	9577	TP53	BRE
5594	7249	MAPK1	TSC2
7157	578	TP53	BAK1
7157	8554	TP53	PIAS1
5925	3065	RB1	HDAC1
1869	6668	E2F1	SP2
7157	6597	TP53	SMARCA4
5594	8569	MAPK1	MKNK1
7157	7316	TP53	UBC
999	2534	CDH1	FYN
1019	4654	CDK4	MYOD1
1869	890	E2F1	CCNA2
4609	27097	MYC	TAF5L
5925	5036	RB1	PA2G4
7157	9013	TP53	TAF1C
4193	10524	MDM2	HTATIP
999	10672	CDH1	GNA13
7422	2817	VEGFA	GPC1
1956	5770	EGFR	PTPN1
595	367	CCND1	AR
1956	859	EGFR	CAV3
7157	1387	TP53	CREBBP
2261	2246	FGFR3	FGF1
5594	7175	MAPK1	TPR
4193	27085	MDM2	MTBP
1019	11140	CDK4	CDC37
1613	2888	DAPK3	GRB14
7157	26287	TP53	ANKRD2
5595	84867	MAPK3	PTPN5
5894	5590	RAF1	PRKCZ
5894	5159	RAF1	PDGFRB
5595	1846	MAPK3	DUSP4
1869	1786	E2F1	DNMT1
7157	7020	TP53	TFAP2A
4193	3480	MDM2	IGF1R
4318	6372	MMP9	CXCL6
1956	5777	EGFR	PTPN6
1956	4582	EGFR	MUC1
7157	7443	TP53	VRK1
7157	10153	TP53	CEBPZ
4609	6880	MYC	TAF9
5595	5778	MAPK3	PTPN7
7157	9440	TP53	MED17
1956	834	EGFR	CASP1
1956	8440	EGFR	NCK2
5925	4176	RB1	MCM7
3265	3643	HRAS	INSR
4193	6908	MDM2	TBP
7157	3313	TP53	HSPA9
5925	3725	RB1	JUN
7057	5340	THBS1	PLG
1956	867	EGFR	CBL
7157	3837	TP53	KPNB1
7157	3091	TP53	HIF1A
5925	5931	RB1	RBBP7
7157	3172	TP53	HNF4A
4193	900	MDM2	CCNG1
2261	2254	FGFR3	FGF9
7157	7153	TP53	TOP2A
2064	74155	ERBB2	Errfi1
1026	1460	CDKN1A	CSNK2B
7057	950	THBS1	SCARB2
1869	6502	E2F1	SKP2
5594	6195	MAPK1	RPS6KA1
5925	25	RB1	ABL1
7157	6908	TP53	TBP
3265	5294	HRAS	PIK3CG
4609	6877	MYC	TAF5
5594	56940	MAPK1	DUSP22
7157	3064	TP53	HTT
4609	86	MYC	ACTL6A
4193	4194	MDM2	MDM4
7157	6599	TP53	SMARCC1
5925	5055	RB1	SERPINB2
5925	7799	RB1	PRDM2
3845	2038	KRAS	EPB42
5228	2321	PGF	FLT1
3576	3579	IL8	IL8RB
999	64682	CDH1	ANAPC1
1869	4790	E2F1	NFKB1
1869	1017	E2F1	CDK2
4318	6374	MMP9	CXCL5
5925	9643	RB1	MORF4L2
3265	6654	HRAS	SOS1
7157	11143	TP53	MYST2
1869	6671	E2F1	SP4
5894	367	RAF1	AR
5925	7343	RB1	UBTF
7157	7707	TP53	ZNF148
5594	9149	MAPK1	DYRK1B
7157	1263	TP53	PLK3
5894	5037	RAF1	PEBP1
7157	3146	TP53	HMGB1
4609	8850	MYC	PCAF
7057	4035	THBS1	LRP1
5925	672	RB1	BRCA1
595	7068	CCND1	THRB
5594	6776	MAPK1	STAT5A
1956	9046	EGFR	DOK2
673	5906	BRAF	RAP1A
4609	5599	MYC	MAPK8
7157	5325	TP53	PLAGL1
1956	1499	EGFR	CTNNB1
999	51529	CDH1	ANAPC11
3265	9610	HRAS	RIN1
4609	4801	MYC	NFYB
5925	23741	RB1	EID1
999	996	CDH1	CDC27
1870	6046	E2F2	BRD2
7057	5155	THBS1	PDGFB
4609	6908	MYC	TBP
1956	374	EGFR	AREG
7157	6880	TP53	TAF9
4609	8464	MYC	SUPT3H
5894	596	RAF1	BCL2
5925	7421	RB1	VDR
5925	367	RB1	AR
7157	7158	TP53	TP53BP1
5594	8870	MAPK1	IER3
7157	3276	TP53	PRMT1
5894	2786	RAF1	GNG4
5894	5906	RAF1	RAP1A
7157	26354	TP53	GNL3
5595	5801	MAPK3	PTPRR
7157	7486	TP53	WRN
2064	3728	ERBB2	JUP
595	1027	CCND1	CDKN1B
1029	84687	CDKN2A	PPP1R9B
7157	57178	TP53	ZMIZ1
4313	1277	MMP2	COL1A1
7157	5469	TP53	MED1
7422	9510	VEGFA	ADAMTS1
4609	5430	MYC	POLR2A
5925	10933	RB1	MORF4L1
4193	2099	MDM2	ESR1
1956	857	EGFR	CAV1
5894	23551	RAF1	RASD2
7157	5300	TP53	PIN1
999	3065	CDH1	HDAC1
7157	4331	TP53	MNAT1
1029	900	CDKN2A	CCNG1
5894	3717	RAF1	JAK2
7057	1277	THBS1	COL1A1
4609	4087	MYC	SMAD2
7157	28996	TP53	HIPK2
5894	5245	RAF1	PHB
5594	2099	MAPK1	ESR1
3265	266747	HRAS	RGL4
999	3682	CDH1	ITGAE
1026	1017	CDKN1A	CDK2
5595	1848	MAPK3	DUSP6
1019	1050	CDK4	CEBPA
5894	4214	RAF1	MAP3K1
1956	1845	EGFR	DUSP3
5604	4216	MAP2K1	MAP3K4
1026	5111	CDKN1A	PCNA
5894	7529	RAF1	YWHAB
3265	5863	HRAS	RGL2
595	2033	CCND1	EP300
5894	157310	RAF1	PEBP4
1950	5296	EGF	PIK3R2
3265	83593	HRAS	RASSF5
4193	3091	MDM2	HIF1A
5925	9321	RB1	TRIP11
2064	3084	ERBB2	NRG1
1956	1500	EGFR	CTNND1
5894	22808	RAF1	MRAS
5594	6721	MAPK1	SREBF2
7157	7011	TP53	TEP1
4609	8295	MYC	TRRAP
5594	708	MAPK1	C1QBP
999	3728	CDH1	JUP
5594	8682	MAPK1	PEA15
3265	4301	HRAS	MLLT4
5925	10620	RB1	ARID3B
7157	9232	TP53	PTTG1
5594	476	MAPK1	ATP1A1
4609	2959	MYC	GTF2B
1869	6667	E2F1	SP1
4609	7528	MYC	YY1
5925	5929	RB1	RBBP5
1613	5074	DAPK3	PAWR
5594	2872	MAPK1	MKNK2
999	29945	CDH1	ANAPC4
369	5295	ARAF	PIK3R1
5925	196	RB1	AHR
7157	53325	TP53	Banp
7157	3312	TP53	HSPA8
5894	573	RAF1	BAG1
5594	8649	MAPK1	MAP2K1IP1
1956	3728	EGFR	JUP
1019	29950	CDK4	SERTAD1
7157	4692	TP53	NDN
1029	29950	CDKN2A	SERTAD1
5925	6839	RB1	SUV39H1
1029	1021	CDKN2A	CDK6
5925	1386	RB1	ATF2
369	51497	ARAF	TH1L
7157	641	TP53	BLM
7057	7040	THBS1	TGFB1
2064	4582	ERBB2	MUC1
5925	20586	RB1	Smarca4
7422	7448	VEGFA	VTN
5594	6868	MAPK1	ADAM17
1029	894	CDKN2A	CCND2
7157	1958	TP53	EGR1
999	1001	CDH1	CDH3
7057	3690	THBS1	ITGB3
4193	5716	MDM2	PSMD10
999	7525	CDH1	YES1
5604	2887	MAP2K1	GRB10
999	10459	CDH1	MAD2L2
4313	7077	MMP2	TIMP2
5594	1845	MAPK1	DUSP3
5894	22800	RAF1	RRAS2
2064	5335	ERBB2	PLCG1
7157	1111	TP53	CHEK1
5894	10256	RAF1	CNKSR1
4193	3065	MDM2	HDAC1
595	2099	CCND1	ESR1
1956	11184	EGFR	MAP4K1
4609	7161	MYC	TP73
5595	1845	MAPK3	DUSP3
7157	94241	TP53	TP53INP1
5594	2274	MAPK1	FHL2
7157	8556	TP53	CDC14A
7057	1719	THBS1	DHFR
5594	2626	MAPK1	GATA4
4609	8607	MYC	RUVBL1
4312	63827	MMP1	BCAN
1956	6654	EGFR	SOS1
4193	6872	MDM2	TAF1
5894	23162	RAF1	MAPK8IP3
1956	23624	EGFR	CBLC
1029	84725	CDKN2A	PLEKHA8
4193	8650	MDM2	NUMB
4609	9111	MYC	NMI
1869	4692	E2F1	NDN
3265	5900	HRAS	RALGDS
999	51434	CDH1	ANAPC7
5925	27043	RB1	PELP1
1956	5921	EGFR	RASA1
1869	56654	E2F1	NPDC1
7157	2033	TP53	EP300
3576	6382	IL8	SDC1
4609	6883	MYC	TAF12
999	2241	CDH1	FER
999	246184	CDH1	CDC26
5894	6714	RAF1	SRC
5894	2534	RAF1	FYN
5925	8503	RB1	PIK3R3
5595	1847	MAPK3	DUSP5
5594	10318	MAPK1	TNIP1
7157	7874	TP53	USP7
5595	9759	MAPK3	HDAC4
5604	1326	MAP2K1	MAP3K8
5925	286826	RB1	LIN9
4609	990	MYC	CDC6
1026	51191	CDKN1A	HERC5
5894	15461	RAF1	Hras1
999	8697	CDH1	CDC23
5925	1025	RB1	CDK9
5595	6689	MAPK3	SPIB
4609	6881	MYC	TAF10
3845	9770	KRAS	RASSF2
5894	5934	RAF1	RBL2
5594	10140	MAPK1	TOB1
1869	6046	E2F1	BRD2
1869	8900	E2F1	CCNA1
4609	10629	MYC	TAF6L
1026	7083	CDKN1A	TK1
3845	83593	KRAS	RASSF5
4193	2033	MDM2	EP300
7157	79184	TP53	BRCC3
4313	7078	MMP2	TIMP3
11186	10256	RASSF1	CNKSR1
5594	1848	MAPK1	DUSP6
7157	2965	TP53	GTF2H1
7157	112858	TP53	TP53RK
7157	54840	TP53	APTX
4609	1788	MYC	DNMT3A
7422	1490	VEGFA	CTGF
7157	6275	TP53	S100A4
7057	7035	THBS1	TFPI
4193	25	MDM2	ABL1
5594	51366	MAPK1	UBR5
3265	5910	HRAS	RAP1GDS1
7422	6678	VEGFA	SPARC
4609	4292	MYC	MLH1
5595	2115	MAPK3	ETV1
7057	1289	THBS1	COL5A1
5894	1831	RAF1	TSC22D3
1956	2069	EGFR	EREG
4312	7076	MMP1	TIMP1
999	4739	CDH1	NEDD9
7157	9015	TP53	TAF1A
3845	5900	KRAS	RALGDS
1950	2065	EGF	ERBB3
5595	708	MAPK3	C1QBP
1956	5359	EGFR	PLSCR1
4193	8850	MDM2	PCAF
7157	6598	TP53	SMARCB1
7157	1022	TP53	CDK7
5925	8507	RB1	ENC1
5925	1017	RB1	CDK2
5925	10131	RB1	TRAP1
595	5111	CCND1	PCNA
5894	10971	RAF1	YWHAQ
7057	1280	THBS1	COL2A1
999	1500	CDH1	CTNND1
5595	8569	MAPK3	MKNK1
4312	3673	MMP1	ITGA2
7157	8850	TP53	PCAF
5925	5422	RB1	POLA1
5228	8829	PGF	NRP1
4609	79595	MYC	SAP130
7157	902	TP53	CCNH
1019	1027	CDK4	CDKN1B
4609	2969	MYC	GTF2I
5894	6009	RAF1	RHEB
5594	842	MAPK1	CASP9
9252	1385	RPS6KA5	CREB1
2064	5296	ERBB2	PIK3R2
673	207	BRAF	AKT1
595	51191	CCND1	HERC5
5925	3146	RB1	HMGB1
999	10297	CDH1	APC2
7157	1017	TP53	CDK2
5925	4331	RB1	MNAT1
7157	6241	TP53	RRM2
5894	81848	RAF1	SPRY4
1956	1445	EGFR	CSK
4193	7319	MDM2	UBE2A
4609	9688	MYC	NUP93
1956	960	EGFR	CD44
1026	1111	CDKN1A	CHEK1
2064	9463	ERBB2	PICK1
1956	6642	EGFR	SNX1
673	7532	BRAF	YWHAG
7157	6285	TP53	S100B
1956	5159	EGFR	PDGFRB
7157	50484	TP53	RRM2B
1956	5573	EGFR	PRKAR1A
1613	1616	DAPK3	DAXX
1956	5566	EGFR	PRKACA
999	55591	CDH1	VEZT
1956	6655	EGFR	SOS2
1869	5928	E2F1	RBBP4
1956	5781	EGFR	PTPN11
5925	5926	RB1	ARID4A
4609	50628	MYC	GEMIN4
7157	3320	TP53	HSP90AA1
4609	2956	MYC	MSH6
2064	7184	ERBB2	HSP90B1
1956	9020	EGFR	MAP3K14
1956	6451	EGFR	SH3BGRL
4609	10594	MYC	PRPF8
999	1495	CDH1	CTNNA1
2064	2185	ERBB2	PTK2B
595	8850	CCND1	PCAF
3265	29899	HRAS	GPSM2
1956	8651	EGFR	SOCS1
7157	10848	TP53	PPP1R13L
5594	7409	MAPK1	VAV1
1026	983	CDKN1A	CDC2
595	8841	CCND1	HDAC3
1956	6004	EGFR	RGS16
1956	3064	EGFR	HTT
1956	9146	EGFR	HGS
1956	6777	EGFR	STAT5B
4609	55215	MYC	FANCI
1956	3636	EGFR	INPPL1
1019	8243	CDK4	SMC1A
7157	7068	TP53	THRB
999	51762	CDH1	RAB8B
7157	84289	TP53	ING5
5595	4067	MAPK3	LYN
7157	204851	TP53	HIPK1
5594	110651	MAPK1	Rps6ka3
4313	7058	MMP2	THBS2
1019	9126	CDK4	SMC3
595	8202	CCND1	NCOA3
4609	1050	MYC	CEBPA
4193	8493	MDM2	PPM1D
1956	5747	EGFR	PTK2
5894	2810	RAF1	SFN
7157	1938	TP53	EEF2
1956	1051	EGFR	CEBPB
5925	3066	RB1	HDAC2
999	71	CDH1	ACTG1
5925	6015	RB1	RING1
1019	56475	CDK4	RPRM
1956	17444	EGFR	Grap2
999	91653	CDH1	BOC
999	79872	CDH1	CBLL1
1029	7319	CDKN2A	UBE2A
1956	5753	EGFR	PTK6
4609	23020	MYC	ASCC3L1
7157	91768	TP53	CABLES1
4193	6125	MDM2	RPL5
1869	6015	E2F1	RING1
4609	5933	MYC	RBL1
5925	5932	RB1	RBBP8
1019	5111	CDK4	PCNA
9252	1432	RPS6KA5	MAPK14
3265	7074	HRAS	TIAM1
1019	896	CDK4	CCND3
5594	3643	MAPK1	INSR
5594	80824	MAPK1	DUSP16
5595	8870	MAPK3	IER3
5594	6464	MAPK1	SHC1
7157	5422	TP53	POLA1
1956	6643	EGFR	SNX2
5594	1432	MAPK1	MAPK14
999	7430	CDH1	EZR
369	7532	ARAF	YWHAG
5594	7316	MAPK1	UBC
595	7067	CCND1	THRA
1956	6714	EGFR	SRC
5894	7533	RAF1	YWHAH
4609	9181	MYC	ARHGEF2
7157	4738	TP53	NEDD8
4609	10524	MYC	HTATIP
1956	3084	EGFR	NRG1
4609	1025	MYC	CDK9
5925	7027	RB1	TFDP1
5925	6667	RB1	SP1
5595	6623	MAPK3	SNCG
1956	868	EGFR	CBLB
1956	2549	EGFR	GAB1
4609	4436	MYC	MSH2
1019	50628	CDK4	GEMIN4
4318	7058	MMP9	THBS2
7157	7341	TP53	SUMO1
1956	58533	EGFR	SNX6
4312	682	MMP1	BSG
1956	5335	EGFR	PLCG1
1869	8295	E2F1	TRRAP
1956	819	EGFR	CAMLG
7157	4792	TP53	NFKBIA
7157	7490	TP53	WT1
1613	11911	DAPK3	Atf4
999	6714	CDH1	SRC
1019	28988	CDK4	DBNL
1956	7454	EGFR	WAS
5595	110651	MAPK3	Rps6ka3
1019	4067	CDK4	LYN
7157	81928	TP53	CABLES2
5594	4214	MAPK1	MAP3K1
1019	51035	CDK4	LOC51035
595	5981	CCND1	RFC1
1956	90678	EGFR	LRSAM1
5925	5934	RB1	RBL2
1956	9021	EGFR	SOCS3
1956	2065	EGFR	ERBB3
1956	2241	EGFR	FER
4609	4289	MYC	MKLN1
5594	6197	MAPK1	RPS6KA3
7157	10474	TP53	TADA3L
4313	3934	MMP2	LCN2
999	5663	CDH1	PSEN1
1956	6776	EGFR	STAT5A
2064	6774	ERBB2	STAT3
5594	9261	MAPK1	MAPKAPK2
5894	3932	RAF1	LCK
999	1434	CDH1	CSE1L
2261	25970	FGFR3	SH2B1
5894	10253	RAF1	SPRY2
1956	10451	EGFR	VAV3
5595	3643	MAPK3	INSR
5595	6197	MAPK3	RPS6KA3
1956	8723	EGFR	SNX4
4193	6135	MDM2	RPL11
595	4760	CCND1	NEUROD1
4193	7874	MDM2	USP7
5595	1432	MAPK3	MAPK14
1956	2060	EGFR	EPS15
1026	890	CDKN1A	CCNA2
5595	8649	MAPK3	MAP2K1IP1
4609	4430	MYC	MYO1B
7157	51147	TP53	ING4
7157	7515	TP53	XRCC1
1026	7251	CDKN1A	TSG101
4193	367	MDM2	AR
1956	1839	EGFR	HBEGF
1956	7082	EGFR	TJP1
1019	332	CDK4	BIRC5
5925	7161	RB1	TP73
4609	3320	MYC	HSP90AA1
1029	5702	CDKN2A	PSMC3
5925	10741	RB1	RBBP9
5595	2764	MAPK3	GMFB
595	10270	CCND1	AKAP8
5925	5933	RB1	RBL1
1019	29883	CDK4	CNOT7
2064	960	ERBB2	CD44
1956	3717	EGFR	JAK2
1956	6464	EGFR	SHC1
5894	2908	RAF1	NR3C1
1956	2185	EGFR	PTK2B
1956	10045	EGFR	SH2D3A
7157	580	TP53	BARD1
4609	23244	MYC	PDS5A
5594	6623	MAPK1	SNCG
5925	573	RB1	BAG1
4193	7341	MDM2	SUMO1
2064	6464	ERBB2	SHC1
7157	5602	TP53	MAPK10
595	6774	CCND1	STAT3
5894	7532	RAF1	YWHAG
5595	51366	MAPK3	UBR5
4609	10985	MYC	GCN1L1
595	7249	CCND1	TSC2
4609	9063	MYC	PIAS2
673	10971	BRAF	YWHAQ
2261	2885	FGFR3	GRB2
7157	5743	TP53	PTGS2
2064	5058	ERBB2	PAK1
1871	23429	E2F3	RYBP
7157	3308	TP53	HSPA4
7157	5599	TP53	MAPK8
1612	8772	DAPK1	FADD
999	7414	CDH1	VCL
1870	23429	E2F2	RYBP
3265	3956	HRAS	LGALS1
5894	6237	RAF1	RRAS
5604	283455	MAP2K1	KSR2
5925	613	RB1	BCR
5894	8036	RAF1	SHOC2
999	768	CDH1	CA9
2064	2065	ERBB2	ERBB3
1956	30011	EGFR	SH3KBP1
4609	10514	MYC	MYBBP1A
1956	6772	EGFR	STAT1
5604	4214	MAP2K1	MAP3K1
3265	55914	HRAS	ERBB2IP
4609	9343	MYC	EFTUD2
1029	4194	CDKN2A	MDM4
7157	3621	TP53	ING1
7157	6872	TP53	TAF1
4609	55127	MYC	HEATR1
5604	8649	MAP2K1	MAP2K1IP1
5894	7409	RAF1	VAV1
2064	2885	ERBB2	GRB2
4609	6667	MYC	SP1
7157	7251	TP53	TSG101
1026	25792	CDKN1A	CIZ1
1026	898	CDKN1A	CCNE1
4609	7314	MYC	UBB
5894	22866	RAF1	CNKSR2
673	7529	BRAF	YWHAB
1029	6135	CDKN2A	RPL11
5894	331	RAF1	XIAP
1029	2286	CDKN2A	FKBP2
2064	3717	ERBB2	JAK2
5925	8535	RB1	CBX4
1019	57180	CDK4	ACTR3B
1956	378	EGFR	ARF4
5594	6196	MAPK1	RPS6KA2
1019	894	CDK4	CCND2
2064	3320	ERBB2	HSP90AA1
4609	2648	MYC	GCN5L2
999	55966	CDH1	AJAP1
4193	409	MDM2	ARRB2
595	9978	CCND1	RBX1
1956	7409	EGFR	VAV1
7157	404663	TP53	TAG
7157	30008	TP53	EFEMP2
1956	7410	EGFR	VAV2
7157	2972	TP53	BRF1
11186	4131	RASSF1	MAP1B
7157	6794	TP53	STK11
5595	8986	MAPK3	RPS6KA4
1956	3732	EGFR	CD82
7157	3065	TP53	HDAC1
7157	2908	TP53	NR3C1
1026	891	CDKN1A	CCNB1
673	22808	BRAF	MRAS
4193	7251	MDM2	TSG101
7157	2932	TP53	GSK3B
5894	5592	RAF1	PRKG1
999	87	CDH1	ACTN1
1029	1877	CDKN2A	E4F1
1956	53358	EGFR	SHC3
4609	5970	MYC	RELA
4609	55294	MYC	FBXW7
673	2810	BRAF	SFN
7157	5728	TP53	PTEN
1956	6774	EGFR	STAT3
4609	23165	MYC	NUP205
5925	23468	RB1	CBX5
1869	1022	E2F1	CDK7
2064	6451	ERBB2	SH3BGRL
4609	57062	MYC	DDX24
5595	6195	MAPK3	RPS6KA1
5894	5581	RAF1	PRKCE
5925	7112	RB1	TMPO
1026	6774	CDKN1A	STAT3
999	50937	CDH1	CDON
1956	5338	EGFR	PLD2
5894	7416	RAF1	VDAC1
4609	1051	MYC	CEBPB
4609	5426	MYC	POLE
3265	8525	HRAS	DGKZ
5594	6622	MAPK1	SNCA
999	4233	CDH1	MET
2261	2253	FGFR3	FGF8
1956	7316	EGFR	UBC
7157	7150	TP53	TOP1
5894	3320	RAF1	HSP90AA1
5894	8837	RAF1	CFLAR
5925	7052	RB1	TGM2
369	2810	ARAF	SFN
4893	4301	NRAS	MLLT4
5894	3716	RAF1	JAK1
11186	55201	RASSF1	MAP1S
999	4647	CDH1	MYO7A
1956	5578	EGFR	PRKCA
4609	60412	MYC	EXOC4
5925	6597	RB1	SMARCA4
7157	3428	TP53	IFI16
4609	4176	MYC	MCM7
4609	3183	MYC	HNRNPC
1956	8737	EGFR	RIPK1
5925	8841	RB1	HDAC3
1019	5981	CDK4	RFC1
5925	7029	RB1	TFDP2
1869	3065	E2F1	HDAC1
7157	9656	TP53	MDC1
4609	6597	MYC	SMARCA4
5594	1843	MAPK1	DUSP1
4193	7316	MDM2	UBC
5894	3266	RAF1	ERAS
4609	9330	MYC	GTF3C3
2064	2066	ERBB2	ERBB4
673	7534	BRAF	YWHAZ
2064	3732	ERBB2	CD82
7424	2324	VEGFC	FLT4
1612	7132	DAPK1	TNFRSF1A
5594	5581	MAPK1	PRKCE
5925	4784	RB1	NFIX
1029	6790	CDKN2A	AURKA
2064	5781	ERBB2	PTPN11
2064	3572	ERBB2	IL6ST
5894	7531	RAF1	YWHAE
7157	51741	TP53	WWOX
5925	10399	RB1	GNB2L1
5595	6196	MAPK3	RPS6KA2
3265	7265	HRAS	TTC1
4609	57805	MYC	KIAA1967
7157	2810	TP53	SFN
4193	23741	MDM2	EID1
7157	6135	TP53	RPL11
7157	306	TP53	ANXA3
5925	896	RB1	CCND3
2261	20399	FGFR3	Sh2b1
7157	6996	TP53	TDG
1871	1387	E2F3	CREBBP
369	5876	ARAF	RABGGTB
2261	467	FGFR3	ATF3
2261	55698	FGFR3	RADIL
369	8533	ARAF	COPS3
7157	1107	TP53	CHD3
7157	19241	TP53	Tmsb4x
1026	10399	CDKN1A	GNB2L1
7157	2948	TP53	GSTM4
2261	55819	FGFR3	RNF130
7157	9587	TP53	MAD2L1BP
7157	403	TP53	ARL3
369	445	ARAF	ASS1
7157	5717	TP53	PSMD11
1871	65125	E2F3	WNK1
2261	2975	FGFR3	GTF3C1
7157	199745	TP53	THAP8
7157	10114	TP53	HIPK3
7157	6362	TP53	CCL18
7157	6783	TP53	SULT1E1
1019	51534	CDK4	VTA1
369	24148	ARAF	PRPF6
1870	2274	E2F2	FHL2
1026	79885	CDKN1A	HDAC11
1869	23269	E2F1	MGA
369	59349	ARAF	KLHL12
369	10469	ARAF	TIMM44
3845	8036	KRAS	SHOC2
4893	51196	NRAS	PLCE1
7157	55643	TP53	BTBD2
7157	10210	TP53	TOPORS
5894	4043	RAF1	LRPAP1
7157	2079	TP53	ERH
5894	51765	RAF1	RP6-213H19.1
1019	1032	CDK4	CDKN2D
7157	7083	TP53	TK1
1869	1387	E2F1	CREBBP
5605	192176	MAP2K2	Flna
3845	5910	KRAS	RAP1GDS1
7057	1294	THBS1	COL7A1
7157	6811	TP53	STX5
5894	5256	RAF1	PHKA2
1026	894	CDKN1A	CCND2
1869	6689	E2F1	SPIB
7157	6279	TP53	S100A8
7157	3910	TP53	LAMA4
1871	4605	E2F3	MYBL2
2261	293	FGFR3	SLC25A6
7157	10301	TP53	DLEU1
3265	5923	HRAS	RASGRF1
1019	9869	CDK4	SETDB1
1871	6689	E2F3	SPIB
369	1460	ARAF	CSNK2B
5604	192176	MAP2K1	Flna
7157	10425	TP53	ARIH2
5894	7203	RAF1	CCT3
1956	9905	EGFR	SGSM2
2261	3050	FGFR3	HBZ
7157	5867	TP53	RAB4A
7157	56144	TP53	PCDHA4
5894	11339	RAF1	OIP5
7157	53826	TP53	FXYD6
5595	8682	MAPK3	PEA15
1870	6689	E2F2	SPIB
2261	3856	FGFR3	KRT8
2261	57562	FGFR3	KIAA1377
999	8502	CDH1	PKP4
2261	79866	FGFR3	C13orf34
2261	6132	FGFR3	RPL8
3265	4763	HRAS	NF1
369	55872	ARAF	PBK
7157	65990	TP53	C16orf24
3265	5293	HRAS	PIK3CD
1026	896	CDKN1A	CCND3
4893	5910	NRAS	RAP1GDS1
7157	9808	TP53	KIAA0087
1869	2274	E2F1	FHL2
11186	11340	RASSF1	EXOSC8
1871	23269	E2F3	MGA
3845	3183	KRAS	HNRNPC
2261	23649	FGFR3	POLA2
1869	4605	E2F1	MYBL2
7157	5464	TP53	PPA1
369	2202	ARAF	EFEMP1
3265	5147	HRAS	PDE6D
7157	5050	TP53	PAFAH1B3
7157	6638	TP53	SNRPN
7157	5272	TP53	SERPINB9
1026	11007	CDKN1A	CCDC85B
7157	8894	TP53	EIF2S2
1019	1030	CDK4	CDKN2B
5595	1843	MAPK3	DUSP1
7157	7572	TP53	ZNF24
2261	149483	FGFR3	CCDC17
2261	4726	FGFR3	NDUFS6
1956	509	EGFR	ATP5C1
1870	387893	E2F2	SETD8
2261	3191	FGFR3	HNRNPL
1019	826	CDK4	CAPNS1
3845	5290	KRAS	PIK3CA
3265	6635	HRAS	SNRPE
1026	5861	CDKN1A	RAB1A
7157	1031	TP53	CDKN2C
7157	22948	TP53	CCT5
2261	57827	FGFR3	C6orf47
1871	5570	E2F3	PKIB
7157	1856	TP53	DVL2
1871	7005	E2F3	TEAD3
1019	7917	CDK4	BAT3
2261	1114	FGFR3	CHGB
1869	5570	E2F1	PKIB
2261	9887	FGFR3	SMG7
7157	29903	TP53	CCDC106
1871	2274	E2F3	FHL2
7157	286514	TP53	MAGEB18
1870	9564	E2F2	BCAR1
1869	7005	E2F1	TEAD3
7157	10063	TP53	COX17
7157	10200	TP53	MPHOSPH6
7157	3315	TP53	HSPB1
7157	6303	TP53	SAT1
369	6237	ARAF	RRAS
5595	1630	MAPK3	DCC
1026	51608	CDKN1A	C7orf20
7157	4860	TP53	NP
5925	1874	RB1	E2F4
2261	116985	FGFR3	CENTD2
7157	998	TP53	CDC42
7157	55339	TP53	WDR33
7157	613	TP53	BCR
7157	54819	TP53	ZCCHC10
2261	1513	FGFR3	CTSK
1026	56159	CDKN1A	TEX11

## Sheet: ColorectalAdjacency List
EntrezIDfor Prot A	EntrezID for Protein B	Gene symmbol for Protein A	Gene symmbol for Protein A
4088	3725	SMAD3	JUN
2956	4292	MSH6	MLH1
5296	5293	PIK3R2	PIK3CD
51176	1499	LEF1	CTNNB1
3725	5595	JUN	MAPK3
836	332	CASP3	BIRC5
324	1499	APC	CTNNB1
1499	2932	CTNNB1	GSK3B
51176	4088	LEF1	SMAD3
5295	5290	PIK3R1	PIK3CA
4088	2353	SMAD3	FOS
4436	4437	MSH2	MSH3
4087	7046	SMAD2	TGFBR1
4089	51176	SMAD4	LEF1
5599	4609	MAPK8	MYC
4087	51176	SMAD2	LEF1
387	5599	RHOA	MAPK8
3725	2353	JUN	FOS
10297	1499	APC2	CTNNB1
5295	369	PIK3R1	ARAF
5601	7157	MAPK9	TP53
23533	5294	PIK3R5	PIK3CG
5295	1499	PIK3R1	CTNNB1
207	673	AKT1	BRAF
5900	3845	RALGDS	KRAS
5295	5293	PIK3R1	PIK3CD
4088	2932	SMAD3	GSK3B
207	572	AKT1	BAD
5601	3725	MAPK9	JUN
4292	4609	MLH1	MYC
4088	4609	SMAD3	MYC
8312	324	AXIN1	APC
4436	2956	MSH2	MSH6
836	596	CASP3	BCL2
5604	5894	MAP2K1	RAF1
596	581	BCL2	BAX
5595	4609	MAPK3	MYC
4436	4292	MSH2	MLH1
5294	3845	PIK3CG	KRAS
7043	7048	TGFB3	TGFBR2
207	2932	AKT1	GSK3B
1499	83439	CTNNB1	TCF7L1
208	26060	AKT2	APPL1
596	5894	BCL2	RAF1
5604	5594	MAP2K1	MAPK1
5894	4609	RAF1	MYC
4089	7046	SMAD4	TGFBR1
5594	842	MAPK1	CASP9
5594	4609	MAPK1	MYC
8312	2932	AXIN1	GSK3B
7046	7048	TGFBR1	TGFBR2
4087	4089	SMAD2	SMAD4
4087	4609	SMAD2	MYC
207	5894	AKT1	RAF1
5604	5595	MAP2K1	MAPK3
8312	1499	AXIN1	CTNNB1
3725	5599	JUN	MAPK8
596	4609	BCL2	MYC
208	2932	AKT2	GSK3B
4088	1499	SMAD3	CTNNB1
673	5894	BRAF	RAF1
4089	4088	SMAD4	SMAD3
1630	26060	DCC	APPL1
8313	2932	AXIN2	GSK3B
5894	3845	RAF1	KRAS
5602	7157	MAPK10	TP53
4087	3725	SMAD2	JUN
5295	7046	PIK3R1	TGFBR1
2956	4609	MSH6	MYC
7157	5599	TP53	MAPK8
4436	4609	MSH2	MYC
332	842	BIRC5	CASP9
1499	6934	CTNNB1	TCF7L2
7046	7040	TGFBR1	TGFB1
1499	7048	CTNNB1	TGFBR2
8313	1499	AXIN2	CTNNB1
7157	2932	TP53	GSK3B
324	2932	APC	GSK3B
7042	7048	TGFB2	TGFBR2
4087	1499	SMAD2	CTNNB1
5296	7046	PIK3R2	TGFBR1
1630	842	DCC	CASP9
5295	5291	PIK3R1	PIK3CB
5894	5595	RAF1	MAPK3
7157	5594	TP53	MAPK1
4089	1499	SMAD4	CTNNB1
596	572	BCL2	BAD
4087	207	SMAD2	AKT1
7040	7048	TGFB1	TGFBR2
1630	836	DCC	CASP3
5894	5594	RAF1	MAPK1
4088	207	SMAD3	AKT1
7157	5595	TP53	MAPK3
4087	4088	SMAD2	SMAD3
8313	324	AXIN2	APC
5290	3845	PIK3CA	KRAS
8503	5290	PIK3R3	PIK3CA
7040	7042	TGFB1	TGFB2
8313	10297	AXIN2	APC2
1630	5595	DCC	MAPK3
4088	66894	SMAD3	Wwp2
7157	26287	TP53	ANKRD2
7157	7329	TP53	UBE2I
5594	367	MAPK1	AR
5601	9479	MAPK9	MAPK8IP1
387	50619	RHOA	DEF6
3725	468	JUN	ATF4
4089	19376	SMAD4	Rab34
324	10982	APC	MAPRE2
595	672	CCND1	BRCA1
7157	7027	TP53	TFDP1
4089	4194	SMAD4	MDM4
5295	5747	PIK3R1	PTK2
5599	23162	MAPK8	MAPK8IP3
1499	4092	CTNNB1	SMAD7
1499	1001	CTNNB1	CDH3
7046	52428	TGFBR1	Rhpn2
7157	545	TP53	ATR
5594	2002	MAPK1	ELK1
1499	80288	CTNNB1	Bcl9l
2353	25920	FOS	COBRA1
387	9181	RHOA	ARHGEF2
324	7277	APC	TUBA4A
7046	14674	TGFBR1	Gna13
3725	3159	JUN	HMGA1
5599	11221	MAPK8	DUSP10
4087	64750	SMAD2	SMURF2
836	331	CASP3	XIAP
5295	3265	PIK3R1	HRAS
595	8648	CCND1	NCOA1
5599	2950	MAPK8	GSTP1
5900	5912	RALGDS	RAP2B
7157	7159	TP53	TP53BP2
4088	3727	SMAD3	JUND
7043	114990	TGFB3	VASN
7157	4691	TP53	NCL
7040	2331	TGFB1	FMOD
4087	75141	SMAD2	Rasd2
5595	1845	MAPK3	DUSP3
7157	1263	TP53	PLK3
5894	5598	RAF1	MAPK7
7157	6908	TP53	TBP
7046	67630	TGFBR1	Samd8
7046	63953	TGFBR1	Dusp10
7157	3312	TP53	HSPA8
2932	4853	GSK3B	NOTCH2
4087	50780	SMAD2	Rgs3
4088	367	SMAD3	AR
4088	52432	SMAD3	Ppp2r2d
4088	4739	SMAD3	NEDD9
207	6416	AKT1	MAP2K4
324	6477	APC	SIAH1
5879	4983	RAC1	OPHN1
7157	5610	TP53	EIF2AK2
7157	2074	TP53	ERCC6
7046	76108	TGFBR1	Rap2a
4089	18412	SMAD4	Sqstm1
4089	818	SMAD4	CAMK2G
207	1027	AKT1	CDKN1B
7046	74734	TGFBR1	Rhoh
5604	157310	MAP2K1	PEBP4
3725	9586	JUN	CREB5
7157	2068	TP53	ERCC2
5894	5925	RAF1	RB1
8312	1601	AXIN1	DAB2
5594	8569	MAPK1	MKNK1
7157	672	TP53	BRCA1
7046	14226	TGFBR1	Fkbp1b
5295	7094	PIK3R1	TLN1
7046	73447	TGFBR1	Wdr13
5296	1399	PIK3R2	CRKL
4088	64750	SMAD3	SMURF2
4436	4361	MSH2	MRE11A
5880	4688	RAC2	NCF2
4087	22938	SMAD2	SNW1
7157	8178	TP53	ELL
387	1609	RHOA	DGKQ
572	6195	BAD	RPS6KA1
324	1741	APC	DLG3
4609	23077	MYC	MYCBP2
836	7187	CASP3	TRAF3
5894	22800	RAF1	RRAS2
673	5909	BRAF	RAP1GAP
207	3611	AKT1	ILK
5295	1969	PIK3R1	EPHA2
6934	3728	TCF7L2	JUP
4089	56212	SMAD4	Rhog
4292	5981	MLH1	RFC1
7046	208198	TGFBR1	Btbd2
7157	5245	TP53	PHB
5599	9467	MAPK8	SH3BP5
7157	2874	TP53	GPS2
5894	2887	RAF1	GRB10
208	1147	AKT2	CHUK
207	57761	AKT1	TRIB3
4089	3726	SMAD4	JUNB
4089	74137	SMAD4	Nuak2
7046	104318	TGFBR1	Csnk1d
4089	20873	SMAD4	Plk4
7046	69736	TGFBR1	Nup37
2932	5770	GSK3B	PTPN1
5594	10174	MAPK1	SORBS3
5296	2064	PIK3R2	ERBB2
4088	3837	SMAD3	KPNB1
4087	4208	SMAD2	MEF2C
5894	2534	RAF1	FYN
7046	667663	TGFBR1	Myo3a
7040	4052	TGFB1	LTBP1
3725	5449	JUN	POU1F1
7046	67877	TGFBR1	Nat5
3725	860	JUN	RUNX2
7157	142	TP53	PARP1
595	6872	CCND1	TAF1
369	5605	ARAF	MAP2K2
4088	50780	SMAD3	Rgs3
387	23370	RHOA	ARHGEF18
4292	9156	MLH1	EXO1
207	367	AKT1	AR
2353	1386	FOS	ATF2
4087	10393	SMAD2	ANAPC10
387	23164	RHOA	M-RIP
4436	9156	MSH2	EXO1
7157	1877	TP53	E4F1
4089	11787	SMAD4	Apbb2
5594	84867	MAPK1	PTPN5
2956	672	MSH6	BRCA1
7157	900	TP53	CCNG1
5879	84552	RAC1	PARD6G
5879	7204	RAC1	TRIO
5894	10256	RAF1	CNKSR1
2353	8986	FOS	RPS6KA4
207	9846	AKT1	GAB2
3725	1386	JUN	ATF2
7040	4318	TGFB1	MMP9
7046	27103	TGFBR1	Eif2ak4
5290	9351	PIK3CA	SLC9A3R2
4087	1601	SMAD2	DAB2
596	6606	BCL2	SMN1
3725	2099	JUN	ESR1
7157	6599	TP53	SMARCC1
3725	6688	JUN	SPI1
4089	67333	SMAD4	Stk35
4089	1051	SMAD4	CEBPB
54205	7384	CYCS	UQCRC1
5295	558	PIK3R1	AXL
7157	9112	TP53	MTA1
3725	4779	JUN	NFE2L1
207	8115	AKT1	TCL1A
2932	10059	GSK3B	DNM1L
5881	57376	RAC3	Smarce1
4088	4851	SMAD3	NOTCH1
4292	4438	MLH1	MSH4
4609	10856	MYC	RUVBL2
595	23582	CCND1	CCNDBP1
4088	57443	SMAD3	Fbxo3
7046	110279	TGFBR1	Bcr
596	598	BCL2	BCL2L1
4087	8928	SMAD2	FOXH1
10297	58	APC2	ACTA1
7046	22187	TGFBR1	Ubb
5296	1435	PIK3R2	CSF1
5879	10787	RAC1	NCKAP1
5900	22808	RALGDS	MRAS
595	1021	CCND1	CDK6
51176	16646	LEF1	Kpna1
596	637	BCL2	BID
2353	1649	FOS	DDIT3
4089	12649	SMAD4	Chek1
4089	7030	SMAD4	TFE3
4088	1601	SMAD3	DAB2
387	5586	RHOA	PKN2
4609	7709	MYC	ZBTB17
4089	17125	SMAD4	Smad1
2353	861	FOS	RUNX1
836	8615	CASP3	USO1
3725	401	JUN	PHOX2A
7157	2071	TP53	ERCC3
51176	2033	LEF1	EP300
5599	3667	MAPK8	IRS1
2353	6908	FOS	TBP
4609	7074	MYC	TIAM1
4088	1386	SMAD3	ATF2
7157	675	TP53	BRCA2
4089	6497	SMAD4	SKI
7046	20877	TGFBR1	Aurkb
7046	107995	TGFBR1	Cdc20
1499	5300	CTNNB1	PIN1
7040	7057	TGFB1	THBS1
596	824	BCL2	CAPN2
5295	3667	PIK3R1	IRS1
595	56654	CCND1	NPDC1
7046	57443	TGFBR1	Fbxo3
4087	10401	SMAD2	PIAS3
572	599	BAD	BCL2L2
7157	4194	TP53	MDM4
5900	6237	RALGDS	RRAS
4089	55914	SMAD4	ERBB2IP
2932	4851	GSK3B	NOTCH1
595	1026	CCND1	CDKN1A
4609	990	MYC	CDC6
4089	71236	SMAD4	Rtdr1
4089	78294	SMAD4	Rps27a
5602	9467	MAPK10	SH3BP5
7046	59008	TGFBR1	Anapc5
7046	17347	TGFBR1	Mknk2
596	10134	BCL2	BCAP31
7046	67333	TGFBR1	Stk35
7157	5747	TP53	PTK2
596	8678	BCL2	BECN1
387	56349	RHOA	Net1
3725	5371	JUN	PML
387	637	RHOA	BID
2956	5981	MSH6	RFC1
3725	5587	JUN	PRKD1
7157	8575	TP53	PRKRA
4087	18412	SMAD2	Sqstm1
4292	641	MLH1	BLM
1499	2064	CTNNB1	ERBB2
7046	74187	TGFBR1	Katnb1
7157	3837	TP53	KPNB1
5894	5934	RAF1	RBL2
7157	10498	TP53	CARM1
4436	10111	MSH2	RAD50
4436	641	MSH2	BLM
4088	2908	SMAD3	NR3C1
4087	1855	SMAD2	DVL1
836	329	CASP3	BIRC2
5879	201176	RAC1	ARHGAP27
5879	29109	RAC1	FHOD1
4609	672	MYC	BRCA1
5295	25	PIK3R1	ABL1
54205	7416	CYCS	VDAC1
4087	16801	SMAD2	Arhgef1
4089	69908	SMAD4	Rab3b
5599	7132	MAPK8	TNFRSF1A
836	28988	CASP3	DBNL
324	5525	APC	PPP2R5A
7046	1191	TGFBR1	CLU
5594	5037	MAPK1	PEBP1
7046	73341	TGFBR1	Arhgef6
7046	14693	TGFBR1	Gnb2
4609	10474	MYC	TADA3L
4089	76688	SMAD4	Arfrp1
5894	4217	RAF1	MAP3K5
7157	10987	TP53	COPS5
572	5566	BAD	PRKACA
1499	56998	CTNNB1	CTNNBIP1
387	396	RHOA	ARHGDIA
5894	993	RAF1	CDC25A
4089	22187	SMAD4	Ubb
7046	14695	TGFBR1	Gnb3
7157	6790	TP53	AURKA
3725	6774	JUN	STAT3
2932	898	GSK3B	CCNE1
5879	50619	RAC1	DEF6
7046	15467	TGFBR1	Eif2ak1
7157	1385	TP53	CREB1
7046	27276	TGFBR1	Plekhb1
7046	56513	TGFBR1	Pard6a
4609	60	MYC	ACTB
3725	5925	JUN	RB1
5290	11033	PIK3CA	CENTA1
7157	6117	TP53	RPA1
5894	3265	RAF1	HRAS
4436	672	MSH2	BRCA1
7046	69721	TGFBR1	Nkiras1
4087	78294	SMAD2	Rps27a
5295	2212	PIK3R1	FCGR2A
54205	27158	CYCS	NDOR1
4609	9282	MYC	MED14
207	1124	AKT1	CHN2
4087	55914	SMAD2	ERBB2IP
5290	545	PIK3CA	ATR
7046	69993	TGFBR1	Chn2
7157	25898	TP53	RCHY1
324	701	APC	BUB1B
836	6721	CASP3	SREBF2
4087	71713	SMAD2	Cdc40
4609	10629	MYC	TAF6L
7157	328	TP53	APEX1
7157	983	TP53	CDC2
387	64857	RHOA	PLEKHG2
3725	2113	JUN	ETS1
5595	1848	MAPK3	DUSP6
4087	80837	SMAD2	Rhoj
7157	7022	TP53	TFAP2C
595	2033	CCND1	EP300
596	638	BCL2	BIK
5599	6416	MAPK8	MAP2K4
8503	5925	PIK3R3	RB1
7157	6275	TP53	S100A4
7042	1634	TGFB2	DCN
5295	30011	PIK3R1	SH3KBP1
5594	8682	MAPK1	PEA15
596	578	BCL2	BAK1
7157	5591	TP53	PRKDC
7046	73542	TGFBR1	Tssk5
596	5515	BCL2	PPP2CA
7157	467	TP53	ATF3
4089	26397	SMAD4	Map2k3
7046	58864	TGFBR1	Tssk3
5595	5778	MAPK3	PTPN7
5290	867	PIK3CA	CBL
5599	356	MAPK8	FASLG
5894	7534	RAF1	YWHAZ
1630	6477	DCC	SIAH1
10000	5590	AKT3	PRKCZ
4609	4149	MYC	MAX
5879	9743	RAC1	RICS
5604	23162	MAP2K1	MAPK8IP3
5604	5037	MAP2K1	PEBP1
596	3164	BCL2	NR4A1
581	10971	BAX	YWHAQ
7157	890	TP53	CCNA2
54205	1528	CYCS	CYB5A
836	64689	CASP3	GORASP1
7157	7707	TP53	ZNF148
4087	16876	SMAD2	Lhx9
5599	5609	MAPK8	MAP2K7
2956	472	MSH6	ATM
5879	115557	RAC1	GEFT
1499	4582	CTNNB1	MUC1
3725	2114	JUN	ETS2
387	4168	RHOA	MCF2
5594	9759	MAPK1	HDAC4
4087	69159	SMAD2	Rhebl1
3725	2908	JUN	NR3C1
5599	1846	MAPK8	DUSP4
4087	19376	SMAD2	Rab34
4609	9968	MYC	MED12
3725	1457	JUN	CSNK2A1
1499	5663	CTNNB1	PSEN1
4609	4802	MYC	NFYC
207	5361	AKT1	PLXNA1
3725	6667	JUN	SP1
4437	580	MSH3	BARD1
7046	13143	TGFBR1	Dapk2
387	6093	RHOA	ROCK1
4436	545	MSH2	ATR
4087	117583	SMAD2	PARD3B
7157	5888	TP53	RAD51
1499	57680	CTNNB1	CHD8
5879	8826	RAC1	IQGAP1
3725	4654	JUN	MYOD1
7048	891	TGFBR2	CCNB1
4088	72433	SMAD3	Rab38
4087	57443	SMAD2	Fbxo3
7157	7155	TP53	TOP2B
7046	67444	TGFBR1	Ilkap
7046	14225	TGFBR1	Fkbp1a
7046	78889	TGFBR1	Wsb1
842	112401	CASP9	BIRC8
4088	17127	SMAD3	Smad3
207	3615	AKT1	IMPDH2
7046	2022	TGFBR1	ENG
7157	2099	TP53	ESR1
596	9804	BCL2	TOMM20
2932	4790	GSK3B	NFKB1
4292	472	MLH1	ATM
572	7534	BAD	YWHAZ
7157	7319	TP53	UBE2A
7157	7534	TP53	YWHAZ
5599	8518	MAPK8	IKBKAP
7046	75141	TGFBR1	Rasd2
3725	6908	JUN	TBP
4436	472	MSH2	ATM
1499	1147	CTNNB1	CHUK
4609	6598	MYC	SMARCB1
595	1028	CCND1	CDKN1C
4437	672	MSH3	BRCA1
207	7534	AKT1	YWHAZ
208	57630	AKT2	SH3RF1
7040	633	TGFB1	BGN
4609	26292	MYC	MYCBP
596	12125	BCL2	Bcl2l11
5879	4843	RAC1	NOS2A
7046	19045	TGFBR1	Ppp1ca
2353	1831	FOS	TSC22D3
387	8506	RHOA	CNTNAP1
4609	7020	MYC	TFAP2A
4609	6871	MYC	TADA2L
7046	30843	TGFBR1	Fbxl12
7046	22193	TGFBR1	Ube2e3
51176	10189	LEF1	THOC4
7157	8555	TP53	CDC14B
387	7220	RHOA	TRPC1
7157	10197	TP53	PSME3
5594	5778	MAPK1	PTPN7
4089	56736	SMAD4	Rnf14
7157	9577	TP53	BRE
5594	7249	MAPK1	TSC2
5295	8038	PIK3R1	ADAM12
324	22920	APC	KIFAP3
5894	598	RAF1	BCL2L1
7157	6597	TP53	SMARCA4
332	3619	BIRC5	INCENP
2353	7494	FOS	XBP1
4088	1874	SMAD3	E2F4
596	573	BCL2	BAG1
5900	5906	RALGDS	RAP1A
5599	843	MAPK8	CASP10
2353	1459	FOS	CSNK2A2
1499	2534	CTNNB1	FYN
2353	9612	FOS	NCOR2
572	6281	BAD	S100A10
7042	5858	TGFB2	PZP
5295	2690	PIK3R1	GHR
596	7159	BCL2	TP53BP2
387	19877	RHOA	Rock1
7042	7448	TGFB2	VTN
1499	2516	CTNNB1	NR5A1
7046	59126	TGFBR1	Nek6
7040	2219	TGFB1	FCN1
7046	857	TGFBR1	CAV1
4087	16909	SMAD2	Lmo2
4089	9392	SMAD4	TGFBRAP1
207	4296	AKT1	MAP3K11
5296	558	PIK3R2	AXL
4088	66854	SMAD3	Trim35
4609	27097	MYC	TAF5L
581	598	BAX	BCL2L1
596	5524	BCL2	PPP2R4
4088	53609	SMAD3	Sfrs16
4089	80837	SMAD4	Rhoj
1630	9423	DCC	NTN1
5295	2534	PIK3R1	FYN
387	9138	RHOA	ARHGEF1
2932	367	GSK3B	AR
387	394	RHOA	ARHGAP5
7046	67030	TGFBR1	Fancl
7157	5300	TP53	PIN1
595	367	CCND1	AR
5879	55114	RAC1	ARHGAP17
5599	4478	MAPK8	MSN
7157	1387	TP53	CREBBP
4089	367	SMAD4	AR
572	9252	BAD	RPS6KA5
5594	7175	MAPK1	TPR
4087	857	SMAD2	CAV1
387	8772	RHOA	FADD
596	149428	BCL2	BNIPL
7046	93688	TGFBR1	Klhl1
2956	4683	MSH6	NBN
5295	7409	PIK3R1	VAV1
7046	71091	TGFBR1	Cdkl1
324	699	APC	BUB1
5879	9912	RAC1	RICH2
596	5366	BCL2	PMAIP1
5599	56940	MAPK8	DUSP22
8503	3480	PIK3R3	IGF1R
207	6198	AKT1	RPS6KB1
581	597	BAX	BCL2A1
5595	84867	MAPK3	PTPN5
5894	5590	RAF1	PRKCZ
387	9743	RHOA	RICS
5894	5159	RAF1	PDGFRB
2956	10111	MSH6	RAD50
7157	7020	TP53	TFAP2A
4089	75141	SMAD4	Rasd2
4089	8928	SMAD4	FOXH1
5594	5801	MAPK1	PTPRR
5294	613	PIK3CG	BCR
4088	5933	SMAD3	RBL1
7157	7443	TP53	VRK1
5295	4792	PIK3R1	NFKBIA
5295	5829	PIK3R1	PXN
7046	59044	TGFBR1	Rnf130
4609	6880	MYC	TAF9
5296	1950	PIK3R2	EGF
7046	68328	TGFBR1	Rab13
1499	999	CTNNB1	CDH1
5879	55843	RAC1	ARHGAP15
7046	140859	TGFBR1	Nek8
4088	28996	SMAD3	HIPK2
7046	72433	TGFBR1	Rab38
7157	25	TP53	ABL1
4292	4361	MLH1	MRE11A
5290	3265	PIK3CA	HRAS
4088	3726	SMAD3	JUNB
7157	9440	TP53	MED17
4088	6497	SMAD3	SKI
54205	1537	CYCS	CYC1
4437	9156	MSH3	EXO1
7157	9219	TP53	MTA2
7046	77593	TGFBR1	Usp45
842	4671	CASP9	NAIP
387	56419	RHOA	Diap3
572	11040	BAD	PIM2
7157	4692	TP53	NDN
5595	2969	MAPK3	GTF2I
4088	55914	SMAD3	ERBB2IP
54205	3312	CYCS	HSPA8
3725	8061	JUN	FOSL1
4609	8607	MYC	RUVBL1
7157	3313	TP53	HSPA9
7046	16589	TGFBR1	Uhmk1
5601	23542	MAPK9	MAPK8IP2
4609	904	MYC	CCNT1
1499	5770	CTNNB1	PTPN1
4088	675	SMAD3	BRCA2
4087	3643	SMAD2	INSR
7157	3091	TP53	HIF1A
836	4719	CASP3	NDUFS1
51176	860	LEF1	RUNX2
7046	270192	TGFBR1	Rab6b
7046	11854	TGFBR1	Rhod
7157	3172	TP53	HNF4A
7046	16428	TGFBR1	Itk
7157	641	TP53	BLM
7157	7153	TP53	TOP2A
51176	60529	LEF1	ALX4
7046	80837	TGFBR1	Rhoj
5599	7430	MAPK8	EZR
596	10018	BCL2	BCL2L11
387	23263	RHOA	MCF2L
4089	55802	SMAD4	DCP1A
7046	50907	TGFBR1	Preb
3725	672	JUN	BRCA1
2353	8648	FOS	NCOA1
3725	1459	JUN	CSNK2A2
7046	13803	TGFBR1	Enc1
4087	69288	SMAD2	Rhobtb1
7046	2339	TGFBR1	FNTA
5881	6927	RAC3	HNF1A
5594	6195	MAPK1	RPS6KA1
7157	7316	TP53	UBC
5599	5591	MAPK8	PRKDC
2353	5371	FOS	PML
7048	2022	TGFBR2	ENG
1499	3172	CTNNB1	HNF4A
4088	18412	SMAD3	Sqstm1
4088	26397	SMAD3	Map2k3
1499	52	CTNNB1	ACP1
207	3164	AKT1	NR4A1
4609	6877	MYC	TAF5
5594	56940	MAPK1	DUSP22
5879	9181	RAC1	ARHGEF2
5295	10657	PIK3R1	KHDRBS1
51176	861	LEF1	RUNX1
7157	3064	TP53	HTT
4609	86	MYC	ACTL6A
1499	9368	CTNNB1	SLC9A3R1
5599	1386	MAPK8	ATF2
5595	5605	MAPK3	MAP2K2
387	7430	RHOA	EZR
7040	1634	TGFB1	DCN
2932	11215	GSK3B	AKAP11
324	3728	APC	JUP
5295	3932	PIK3R1	LCK
7046	93687	TGFBR1	Csnk1a1
3845	2038	KRAS	EPB42
4089	1386	SMAD4	ATF2
4088	66922	SMAD3	Rras2
4089	10401	SMAD4	PIAS3
7046	12168	TGFBR1	Bmpr2
4088	1051	SMAD3	CEBPB
387	23365	RHOA	ARHGEF12
2353	1387	FOS	CREBBP
5295	9564	PIK3R1	BCAR1
387	7132	RHOA	TNFRSF1A
5601	9467	MAPK9	SH3BP5
4089	18260	SMAD4	Ocln
7157	11143	TP53	MYST2
387	4983	RHOA	OPHN1
324	7514	APC	XPO1
836	637	CASP3	BID
5894	367	RAF1	AR
387	392	RHOA	ARHGAP1
7046	54123	TGFBR1	Irf7
836	3059	CASP3	HCLS1
3725	1649	JUN	DDIT3
5594	9149	MAPK1	DYRK1B
3725	1387	JUN	CREBBP
7040	114990	TGFB1	VASN
4088	163126	SMAD3	EID2
581	6622	BAX	SNCA
3725	5300	JUN	PIN1
7040	7531	TGFB1	YWHAE
7046	75717	TGFBR1	Cul5
5602	23542	MAPK10	MAPK8IP2
3725	10987	JUN	COPS5
3725	6689	JUN	SPIB
5602	23162	MAPK10	MAPK8IP3
7157	3146	TP53	HMGB1
842	317	CASP9	APAF1
3725	6942	JUN	TCF20
51176	4286	LEF1	MITF
7046	69908	TGFBR1	Rab3b
1499	8851	CTNNB1	CDK5R1
596	663	BCL2	BNIP2
1499	8826	CTNNB1	IQGAP1
5599	6689	MAPK8	SPIB
4609	8850	MYC	PCAF
5295	10870	PIK3R1	HCST
1499	9223	CTNNB1	MAGI1
207	672	AKT1	BRCA1
207	1432	AKT1	MAPK14
595	7068	CCND1	THRB
7046	56515	TGFBR1	Rnf138
5594	6776	MAPK1	STAT5A
673	5906	BRAF	RAP1A
4436	4149	MSH2	MAX
7157	5325	TP53	PLAGL1
51176	16647	LEF1	Kpna2
4087	28996	SMAD2	HIPK2
673	3265	BRAF	HRAS
4089	117583	SMAD4	PARD3B
4089	4149	SMAD4	MAX
4609	4801	MYC	NFYB
387	398	RHOA	ARHGDIG
2353	860	FOS	RUNX2
1499	2274	CTNNB1	FHL2
4088	22390	SMAD3	Wee1
1499	8239	CTNNB1	USP9X
4609	6908	MYC	TBP
4089	79753	SMAD4	SNIP1
7157	6880	TP53	TAF9
4609	8464	MYC	SUPT3H
3725	25920	JUN	COBRA1
4089	72433	SMAD4	Rab38
836	330	CASP3	BIRC3
5900	5911	RALGDS	RAP2A
7157	7158	TP53	TP53BP1
4087	9372	SMAD2	ZFYVE9
7157	3276	TP53	PRMT1
2353	2114	FOS	ETS2
7046	4092	TGFBR1	SMAD7
4087	66854	SMAD2	Trim35
5894	2786	RAF1	GNG4
387	4478	RHOA	MSN
387	3708	RHOA	ITPR1
5894	5906	RAF1	RAP1A
7157	26354	TP53	GNL3
572	598	BAD	BCL2L1
836	8837	CASP3	CFLAR
7157	7486	TP53	WRN
7046	20132	TGFBR1	Rrh
5295	940	PIK3R1	CD28
596	6647	BCL2	SOD1
4087	4205	SMAD2	MEF2A
7157	57178	TP53	ZMIZ1
207	1326	AKT1	MAP3K8
4087	108960	SMAD2	Irak2
7157	5469	TP53	MED1
7046	78938	TGFBR1	Fbxo34
3725	6872	JUN	TAF1
4087	74137	SMAD2	Nuak2
2353	6688	FOS	SPI1
4609	5430	MYC	POLR2A
7157	8556	TP53	CDC14A
836	79444	CASP3	BIRC7
387	7204	RHOA	TRIO
5594	8870	MAPK1	IER3
4087	11854	SMAD2	Rhod
4089	67444	SMAD4	Ilkap
596	8739	BCL2	HRK
7157	4331	TP53	MNAT1
7046	13000	TGFBR1	Csnk2a2
387	843	RHOA	CASP10
596	142	BCL2	PARP1
332	9212	BIRC5	AURKB
7046	108699	TGFBR1	Chn1
4089	58864	SMAD4	Tssk3
5894	3717	RAF1	JAK2
4087	73341	SMAD2	Arhgef6
7046	20166	TGFBR1	Rtkn
7157	79184	TP53	BRCC3
7157	902	TP53	CCNH
7157	10153	TP53	CEBPZ
7157	28996	TP53	HIPK2
4609	5204	MYC	PFDN5
7046	19376	TGFBR1	Rab34
5894	5245	RAF1	PHB
5601	142679	MAPK9	DUSP19
4087	66894	SMAD2	Wwp2
5594	2099	MAPK1	ESR1
387	50650	RHOA	ARHGEF3
836	835	CASP3	CASP2
842	331	CASP9	XIAP
7046	55943	TGFBR1	Stx8
4089	66854	SMAD4	Trim35
5602	4170	MAPK10	MCL1
4089	27103	SMAD4	Eif2ak4
54205	84701	CYCS	COX4I2
387	5337	RHOA	PLD1
595	5925	CCND1	RB1
7046	66894	TGFBR1	Wwp2
5290	9368	PIK3CA	SLC9A3R1
4088	10393	SMAD3	ANAPC10
5604	4216	MAP2K1	MAP3K4
7046	56424	TGFBR1	Stub1
7048	9133	TGFBR2	CCNB2
5894	7529	RAF1	YWHAB
4089	20846	SMAD4	Stat1
4089	66922	SMAD4	Rras2
5894	157310	RAF1	PEBP4
5595	8569	MAPK3	MKNK1
836	660	CASP3	BMX
3725	2624	JUN	GATA2
4088	467	SMAD3	ATF3
7040	4313	TGFB1	MMP2
7046	16150	TGFBR1	Ikbkb
7157	6598	TP53	SMARCB1
7157	6606	TP53	SMN1
4088	14836	SMAD3	Gsc
572	4170	BAD	MCL1
5595	6721	MAPK3	SREBF2
7046	13636	TGFBR1	Efna1
2956	641	MSH6	BLM
3725	861	JUN	RUNX1
7157	2042	TP53	EPHA3
4089	1855	SMAD4	DVL1
5894	22808	RAF1	MRAS
7157	1022	TP53	CDK7
5879	50855	RAC1	PARD6A
5594	6721	MAPK1	SREBF2
7157	7011	TP53	TEP1
1499	367	CTNNB1	AR
4609	8295	MYC	TRRAP
5879	1793	RAC1	DOCK1
4087	54126	SMAD2	Arhgef7
596	640	BCL2	BLK
5599	3727	MAPK8	JUND
2353	23054	FOS	NCOA6
2956	8243	MSH6	SMC1A
4088	4149	SMAD3	MAX
2353	6872	FOS	TAF1
5594	708	MAPK1	C1QBP
5879	4830	RAC1	NME1
5880	50619	RAC2	DEF6
7046	66317	TGFBR1	Wdr61
5595	5801	MAPK3	PTPRR
7046	960	TGFBR1	CD44
4292	10111	MLH1	RAD50
7157	9232	TP53	PTTG1
5594	476	MAPK1	ATP1A1
4609	2959	MYC	GTF2B
387	355	RHOA	FAS
4609	7528	MYC	YY1
7157	8554	TP53	PIAS1
4087	17126	SMAD2	Smad2
5594	2872	MAPK1	MKNK2
4089	71770	SMAD4	Ap2b1
5295	6464	PIK3R1	SHC1
836	843	CASP3	CASP10
207	5588	AKT1	PRKCQ
7046	66827	TGFBR1	Ttc1
387	50649	RHOA	ARHGEF4
4436	11200	MSH2	CHEK2
5599	637	MAPK8	BID
387	356	RHOA	FASLG
2353	2963	FOS	GTF2F2
4436	580	MSH2	BARD1
5879	5063	RAC1	PAK3
7157	53325	TP53	Banp
5879	50649	RAC1	ARHGEF4
5295	1796	PIK3R1	DOK1
7046	17131	TGFBR1	Smad7
387	23463	RHOA	ICMT
3725	604	JUN	BCL6
5894	573	RAF1	BAG1
5295	10376	PIK3R1	TUBA1B
387	5335	RHOA	PLCG1
5594	8649	MAPK1	MAP2K1IP1
572	597	BAD	BCL2A1
3725	467	JUN	ATF3
1499	2241	CTNNB1	FER
596	2048	BCL2	EPHB2
5295	392	PIK3R1	ARHGAP1
4089	52033	SMAD4	Pbk
5879	23263	RAC1	MCF2L
4088	10401	SMAD3	PIAS3
387	5910	RHOA	RAP1GDS1
387	5585	RHOA	PKN1
7046	69159	TGFBR1	Rhebl1
5879	7074	RAC1	TIAM1
369	51497	ARAF	TH1L
4089	19354	SMAD4	Rac2
51176	4851	LEF1	NOTCH1
5295	7454	PIK3R1	WAS
3725	7050	JUN	TGIF1
7157	9014	TP53	TAF1B
7157	578	TP53	BAK1
3725	2516	JUN	NR5A1
5595	5606	MAPK3	MAP2K3
2932	5663	GSK3B	PSEN1
7046	26397	TGFBR1	Map2k3
324	50649	APC	ARHGEF4
5879	4688	RAC1	NCF2
5594	6868	MAPK1	ADAM17
7157	1958	TP53	EGR1
5599	841	MAPK8	CASP8
4088	17126	SMAD3	Smad2
3725	7421	JUN	VDR
207	1147	AKT1	CHUK
5879	8871	RAC1	SYNJ2
5604	2887	MAP2K1	GRB10
7046	237459	TGFBR1	Pctk2
5290	23551	PIK3CA	RASD2
1499	1956	CTNNB1	EGFR
5599	396	MAPK8	ARHGDIA
7046	69288	TGFBR1	Rhobtb1
5594	1845	MAPK1	DUSP3
207	5058	AKT1	PAK1
2932	4582	GSK3B	MUC1
595	1029	CCND1	CDKN2A
5880	23463	RAC2	ICMT
5601	23162	MAPK9	MAPK8IP3
7157	1111	TP53	CHEK1
7046	56193	TGFBR1	Plek
581	7416	BAX	VDAC1
4089	76338	SMAD4	Rab2b
5295	2549	PIK3R1	GAB1
595	2099	CCND1	ESR1
5290	25780	PIK3CA	RASGRP3
4609	7161	MYC	TP73
4609	2962	MYC	GTF2F1
7157	94241	TP53	TP53INP1
4436	4683	MSH2	NBN
7046	74137	TGFBR1	Nuak2
2956	5111	MSH6	PCNA
7046	12675	TGFBR1	Chuk
387	841	RHOA	CASP8
4292	4683	MLH1	NBN
4089	18176	SMAD4	Nras
3725	8204	JUN	NRIP1
5594	2626	MAPK1	GATA4
5599	2002	MAPK8	ELK1
7046	56699	TGFBR1	Cdc42ep4
387	3737	RHOA	KCNA2
5880	5062	RAC2	PAK2
10297	999	APC2	CDH1
207	253260	AKT1	RICTOR
4436	5981	MSH2	RFC1
4088	860	SMAD3	RUNX2
4087	16589	SMAD2	Uhmk1
4089	16589	SMAD4	Uhmk1
7046	71176	TGFBR1	Fbxo24
5894	23162	RAF1	MAPK8IP3
842	329	CASP9	BIRC2
4089	68328	SMAD4	Rab13
51176	7088	LEF1	TLE1
5879	613	RAC1	BCR
4089	192656	SMAD4	Ripk2
2956	4361	MSH6	MRE11A
5599	10746	MAPK8	MAP3K2
5894	5037	RAF1	PEBP1
2353	1457	FOS	CSNK2A1
5879	10788	RAC1	IQGAP2
5290	8525	PIK3CA	DGKZ
1499	3551	CTNNB1	IKBKB
4609	79595	MYC	SAP130
5879	8997	RAC1	KALRN
5879	60	RAC1	ACTB
5894	23551	RAF1	RASD2
5295	7430	PIK3R1	EZR
7046	20846	TGFBR1	Stat1
4087	72433	SMAD2	Rab38
5879	4615	RAC1	MYD88
5900	3265	RALGDS	HRAS
836	839	CASP3	CASP6
7046	21812	TGFBR1	Tgfbr1
5295	3815	PIK3R1	KIT
5595	476	MAPK3	ATP1A1
7046	19057	TGFBR1	Ppp3cc
5879	1794	RAC1	DOCK2
7040	5858	TGFB1	PZP
5295	6461	PIK3R1	SHB
7046	30941	TGFBR1	Usp21
3725	7153	JUN	TOP2A
7157	2033	TP53	EP300
207	64400	AKT1	AKTIP
7040	7448	TGFB1	VTN
1499	1495	CTNNB1	CTNNA1
5294	3265	PIK3CG	HRAS
7046	71893	TGFBR1	Noxo1
4609	6883	MYC	TAF12
7046	12571	TGFBR1	Cdk6
387	10451	RHOA	VAV3
1499	5783	CTNNB1	PTPN13
842	330	CASP9	BIRC3
1499	5796	CTNNB1	PTPRK
5894	6714	RAF1	SRC
5599	4214	MAPK8	MAP3K1
5879	10451	RAC1	VAV3
387	8795	RHOA	TNFRSF10B
5595	7054	MAPK3	TH
1630	367	DCC	AR
5595	1847	MAPK3	DUSP5
5594	10318	MAPK1	TNIP1
7157	7874	TP53	USP7
5595	9759	MAPK3	HDAC4
5604	1326	MAP2K1	MAP3K8
7046	80981	TGFBR1	Arl4d
5295	8660	PIK3R1	IRS2
387	9826	RHOA	ARHGEF11
7046	30839	TGFBR1	Fbxw5
5879	752	RAC1	FMNL1
7046	78294	TGFBR1	Rps27a
5594	2274	MAPK1	FHL2
5894	15461	RAF1	Hras1
5880	60	RAC2	ACTB
7046	77040	TGFBR1	Atg16l1
7157	4904	TP53	YBX1
596	662	BCL2	BNIP1
5595	6689	MAPK3	SPIB
4609	6881	MYC	TAF10
7157	5371	TP53	PML
3845	9770	KRAS	RASSF2
7046	5520	TGFBR1	PPP2R2A
5599	355	MAPK8	FAS
4609	57634	MYC	EP400
4087	17127	SMAD2	Smad3
5594	10140	MAPK1	TOB1
7046	19338	TGFBR1	Rab33b
332	56616	BIRC5	DIABLO
842	843	CASP9	CASP10
7048	1191	TGFBR2	CLU
324	22919	APC	MAPRE1
7046	71096	TGFBR1	Sntg1
4088	9372	SMAD3	ZFYVE9
5295	2885	PIK3R1	GRB2
7046	12567	TGFBR1	Cdk4
3725	602	JUN	BCL3
595	1019	CCND1	CDK4
3845	83593	KRAS	RASSF5
572	6622	BAD	SNCA
3725	2959	JUN	GTF2B
4088	75141	SMAD3	Rasd2
7046	67603	TGFBR1	Dusp6
5879	4294	RAC1	MAP3K10
3725	8648	JUN	NCOA1
5295	2057	PIK3R1	EPOR
5594	1848	MAPK1	DUSP6
7046	67857	TGFBR1	Ppp6c
2932	7249	GSK3B	TSC2
1499	8607	CTNNB1	RUVBL1
5880	397	RAC2	ARHGDIB
7157	2965	TP53	GTF2H1
7157	112858	TP53	TP53RK
4087	26397	SMAD2	Map2k3
2353	602	FOS	BCL3
7046	18260	TGFBR1	Ocln
5296	2534	PIK3R2	FYN
7046	24108	TGFBR1	Ubd
7157	54840	TP53	APTX
4609	1788	MYC	DNMT3A
4087	6497	SMAD2	SKI
3725	9584	JUN	RBM39
5879	64857	RAC1	PLEKHG2
51176	51588	LEF1	PIAS4
5880	396	RAC2	ARHGDIA
3725	7409	JUN	VAV1
7046	70052	TGFBR1	Prpf4
5594	51366	MAPK1	UBR5
387	16588	RHOA	Kin
7042	114990	TGFB2	VASN
4609	9111	MYC	NMI
4088	117583	SMAD3	PARD3B
7046	56470	TGFBR1	Rgs19
5880	1794	RAC2	DOCK2
1499	5792	CTNNB1	PTPRF
4089	4086	SMAD4	SMAD1
4087	52432	SMAD2	Ppp2r2d
5595	2115	MAPK3	ETV1
3725	9188	JUN	DDX21
4088	7030	SMAD3	TFE3
7157	4193	TP53	MDM2
4089	56515	SMAD4	Rnf138
5894	1831	RAF1	TSC22D3
4089	17127	SMAD4	Smad3
4089	59126	SMAD4	Nek6
5879	396	RAC1	ARHGDIA
5295	924	PIK3R1	CD7
387	115557	RHOA	GEFT
7157	472	TP53	ATM
4088	22938	SMAD3	SNW1
3725	1831	JUN	TSC22D3
387	6242	RHOA	RTKN
4089	54126	SMAD4	Arhgef7
7157	9015	TP53	TAF1A
207	7249	AKT1	TSC2
2956	580	MSH6	BARD1
1630	4150	DCC	MAZ
836	4170	CASP3	MCL1
4089	17126	SMAD4	Smad2
5879	5058	RAC1	PAK1
4089	16428	SMAD4	Itk
5594	4751	MAPK1	NEK2
572	5584	BAD	PRKCI
5595	708	MAPK3	C1QBP
4088	54126	SMAD3	Arhgef7
4437	5111	MSH3	PCNA
5879	5062	RAC1	PAK2
5599	8772	MAPK8	FADD
5290	3932	PIK3CA	LCK
1499	25776	CTNNB1	CBY1
7046	11848	TGFBR1	Rhoa
3725	2963	JUN	GTF2F2
595	1027	CCND1	CDKN1B
5879	7454	RAC1	WAS
5879	10458	RAC1	BAIAP2
7046	54353	TGFBR1	Skap2
4087	80981	SMAD2	Arl4d
7046	18647	TGFBR1	Pftk1
387	11113	RHOA	CIT
5594	1386	MAPK1	ATF2
5879	23647	RAC1	ARFIP2
5894	5058	RAF1	PAK1
595	5111	CCND1	PCNA
5894	10971	RAF1	YWHAQ
4089	10987	SMAD4	COPS5
5879	11113	RAC1	CIT
595	51191	CCND1	HERC5
4292	672	MLH1	BRCA1
5879	55561	RAC1	CDC42BPG
7157	8850	TP53	PCAF
5295	116986	PIK3R1	CENTG1
387	1729	RHOA	DIAPH1
7046	12549	TGFBR1	Cdgap
332	840	BIRC5	CASP7
3725	4666	JUN	NACA
5595	1846	MAPK3	DUSP4
5879	1760	RAC1	DMPK
836	8505	CASP3	PARG
5599	1398	MAPK8	CRK
5894	4214	RAF1	MAP3K1
3725	2078	JUN	ERG
5594	3856	MAPK1	KRT8
4089	11854	SMAD4	Rhod
324	1457	APC	CSNK2A1
4292	5395	MLH1	PMS2
7046	76117	TGFBR1	Arhgap15
7040	1280	TGFB1	COL2A1
4609	2969	MYC	GTF2I
4088	1855	SMAD3	DVL1
5894	6009	RAF1	RHEB
836	641	CASP3	BLM
1499	7088	CTNNB1	TLE1
1630	2185	DCC	PTK2B
836	841	CASP3	CASP8
4089	213498	SMAD4	Arhgef11
7046	26431	TGFBR1	Git2
4088	73341	SMAD3	Arhgef6
7157	9013	TP53	TAF1C
5879	392	RAC1	ARHGAP1
4089	75869	SMAD4	Arl5b
4088	4194	SMAD3	MDM4
3725	23054	JUN	NCOA6
324	7020	APC	TFAP2A
332	55143	BIRC5	CDCA8
1630	5747	DCC	PTK2
4089	15191	SMAD4	Hdgf
5599	5076	MAPK8	PAX2
5599	8795	MAPK8	TNFRSF10B
7157	1017	TP53	CDK2
5599	6688	MAPK8	SPI1
1499	6925	CTNNB1	TCF4
2932	5499	GSK3B	PPP1CA
5295	12387	PIK3R1	Ctnnb1
7157	1029	TP53	CDKN2A
4609	9181	MYC	ARHGEF2
7157	50484	TP53	RRM2B
5599	6623	MAPK8	SNCG
7040	8668	TGFB1	EIF3I
5602	408	MAPK10	ARRB1
2932	170506	GSK3B	DHX36
4609	10594	MYC	PRPF8
595	8850	CCND1	PCAF
7046	11171	TGFBR1	STRAP
595	8841	CCND1	HDAC3
2932	5576	GSK3B	PRKAR2A
4088	6935	SMAD3	ZEB1
7046	163	TGFBR1	AP2B1
5595	4067	MAPK3	LYN
5295	5159	PIK3R1	PDGFRB
207	3654	AKT1	IRAK1
5894	4893	RAF1	NRAS
5894	2810	RAF1	SFN
207	5364	AKT1	PLXNB1
4087	6498	SMAD2	SKIL
5601	5587	MAPK9	PRKD1
207	5170	AKT1	PDPK1
207	3326	AKT1	HSP90AB1
596	5663	BCL2	PSEN1
4089	114790	SMAD4	STK11IP
7048	58533	TGFBR2	SNX6
5594	1432	MAPK1	MAPK14
5594	7316	MAPK1	UBC
207	5586	AKT1	PKN2
4609	10524	MYC	HTATIP
4087	7050	SMAD2	TGIF1
5294	2046	PIK3CG	EPHA8
6934	51701	TCF7L2	NLK
596	3303	BCL2	HSPA1A
4088	8945	SMAD3	BTRC
5295	22800	PIK3R1	RRAS2
581	64112	BAX	MOAP1
7040	79753	TGFB1	SNIP1
7157	7490	TP53	WT1
5595	110651	MAPK3	Rps6ka3
7157	81928	TP53	CABLES2
595	5981	CCND1	RFC1
4292	8930	MLH1	MBD4
324	1460	APC	CSNK2B
5900	10256	RALGDS	CNKSR1
5900	409	RALGDS	ARRB2
324	4582	APC	MUC1
1499	1825	CTNNB1	DSC3
8503	8660	PIK3R3	IRS2
5595	3643	MAPK3	INSR
4088	864	SMAD3	RUNX3
5595	6197	MAPK3	RPS6KA3
1499	1015	CTNNB1	CDH17
5599	105352	MAPK8	Dusp22
4609	23165	MYC	NUP205
5595	8649	MAPK3	MAP2K1IP1
54205	373156	CYCS	GSTK1
596	9445	BCL2	ITM2B
5601	1843	MAPK9	DUSP1
8312	4214	AXIN1	MAP3K1
8313	22881	AXIN2	ANKRD6
5599	3726	MAPK8	JUNB
4087	860	SMAD2	RUNX2
5290	8471	PIK3CA	IRS4
1499	11331	CTNNB1	PHB2
5290	2934	PIK3CA	GSN
4609	3320	MYC	HSP90AA1
5595	2764	MAPK3	GMFB
2932	2130	GSK3B	EWSR1
4088	8928	SMAD3	FOXH1
2956	837	MSH6	CASP4
7157	580	TP53	BARD1
4609	23244	MYC	PDS5A
5295	3454	PIK3R1	IFNAR1
332	331	BIRC5	XIAP
595	6774	CCND1	STAT3
5594	7409	MAPK1	VAV1
7157	4792	TP53	NFKBIA
3725	6497	JUN	SKI
51176	51701	LEF1	NLK
1499	1003	CTNNB1	CDH5
1499	3965	CTNNB1	LGALS9
5894	8036	RAF1	SHOC2
4089	6498	SMAD4	SKIL
8312	1454	AXIN1	CSNK1E
1499	10076	CTNNB1	PTPRU
207	9261	AKT1	MAPKAPK2
596	7009	BCL2	TEGT
4609	55127	MYC	HEATR1
4609	6667	MYC	SP1
10297	246184	APC2	CDC26
596	64112	BCL2	MOAP1
1499	1005	CTNNB1	CDH7
5601	80824	MAPK9	DUSP16
5295	2242	PIK3R1	FES
1499	76281	CTNNB1	Tax1bp3
7040	94	TGFB1	ACVRL1
2932	84154	GSK3B	BXDC1
1499	1387	CTNNB1	CREBBP
4609	2648	MYC	GCN5L2
5295	867	PIK3R1	CBL
595	9978	CCND1	RBX1
7157	30008	TP53	EFEMP2
10297	51434	APC2	ANAPC7
5879	10298	RAC1	PAK4
54205	3315	CYCS	HSPB1
5295	9846	PIK3R1	GAB2
4609	5970	MYC	RELA
1630	4690	DCC	NCK1
596	27113	BCL2	BBC3
1499	7020	CTNNB1	TFAP2A
4089	8945	SMAD4	BTRC
4609	1051	MYC	CEBPB
1499	1856	CTNNB1	DVL2
2932	6607	GSK3B	SMN2
7157	7150	TP53	TOP1
4087	996	SMAD2	CDC27
2932	6625	GSK3B	SNRP70
4609	4176	MYC	MCM7
5295	916	PIK3R1	CD3E
4609	6597	MYC	SMARCA4
5594	1843	MAPK1	DUSP1
4089	163126	SMAD4	EID2
581	5366	BAX	PMAIP1
5594	5581	MAPK1	PRKCE
207	3858	AKT1	KRT10
2932	47	GSK3B	ACLY
7157	6135	TP53	RPL11
7046	2280	TGFBR1	FKBP1A
2932	50628	GSK3B	GEMIN4
4088	6498	SMAD3	SKIL
324	9229	APC	DLGAP1
5295	3717	PIK3R1	JAK2
2932	51527	GSK3B	C14orf129
5296	2065	PIK3R2	ERBB3
5294	3266	PIK3CG	ERAS
5290	3667	PIK3CA	IRS1
5290	9138	PIK3CA	ARHGEF1
4088	996	SMAD3	CDC27
4089	2308	SMAD4	FOXO1
4089	4091	SMAD4	SMAD6
1499	1006	CTNNB1	CDH8
5894	2908	RAF1	NR3C1
5595	6623	MAPK3	SNCG
1499	6907	CTNNB1	TBL1X
7157	204851	TP53	HIPK1
1499	768	CTNNB1	CA9
3725	122953	JUN	JUNDM2
836	3336	CASP3	HSPE1
7157	1938	TP53	EEF2
8312	1856	AXIN1	DVL2
4089	2033	SMAD4	EP300
7157	91768	TP53	CABLES1
207	9479	AKT1	MAPK8IP1
7048	4092	TGFBR2	SMAD7
1499	51701	CTNNB1	NLK
7157	10474	TP53	TADA3L
5594	3643	MAPK1	INSR
4087	2033	SMAD2	EP300
5295	2776	PIK3R1	GNAQ
8312	1452	AXIN1	CSNK1A1
596	57142	BCL2	RTN4
10297	10393	APC2	ANAPC10
5879	6249	RAC1	CLIP1
207	9623	AKT1	TCL1B
596	664	BCL2	BNIP3
54205	317	CYCS	APAF1
4609	5933	MYC	RBL1
4089	4303	SMAD4	FOXO4
10297	51529	APC2	ANAPC11
7157	7341	TP53	SUMO1
4088	2309	SMAD3	FOXO3
673	7532	BRAF	YWHAG
207	7015	AKT1	TERT
3725	20587	JUN	Smarcb1
2932	5747	GSK3B	PTK2
5879	57144	RAC1	PAK7
5879	3556	RAC1	IL1RAP
8312	56950	AXIN1	SMYD2
5295	2065	PIK3R1	ERBB3
5295	1399	PIK3R1	CRKL
5594	9261	MAPK1	MAPKAPK2
4089	23090	SMAD4	ZNF423
5594	6197	MAPK1	RPS6KA3
5594	80824	MAPK1	DUSP16
4088	11171	SMAD3	STRAP
3725	1660	JUN	DHX9
5602	1843	MAPK10	DUSP1
596	90427	BCL2	BMF
7048	11171	TGFBR2	STRAP
7157	5422	TP53	POLA1
4087	6935	SMAD2	ZEB1
7040	7049	TGFB1	TGFBR3
595	7249	CCND1	TSC2
1499	1009	CTNNB1	CDH11
4088	54778	SMAD3	RNF111
10297	29945	APC2	ANAPC4
5894	7532	RAF1	YWHAG
4609	10985	MYC	GCN1L1
673	10971	BRAF	YWHAQ
3725	6772	JUN	STAT1
1499	5803	CTNNB1	PTPRZ1
5894	6237	RAF1	RRAS
842	10392	CASP9	NOD1
4088	7050	SMAD3	TGIF1
4609	9343	MYC	EFTUD2
10297	8697	APC2	CDC23
4087	3065	SMAD2	HDAC1
2932	23678	GSK3B	SGK3
4089	4093	SMAD4	SMAD9
1499	1000	CTNNB1	CDH2
5599	5587	MAPK8	PRKD1
51176	8607	LEF1	RUVBL1
207	4092	AKT1	SMAD7
6934	5663	TCF7L2	PSEN1
7046	58533	TGFBR1	SNX6
5599	1843	MAPK8	DUSP1
5295	5781	PIK3R1	PTPN11
2932	11171	GSK3B	STRAP
7157	2972	TP53	BRF1
4436	1111	MSH2	CHEK1
207	3315	AKT1	HSPB1
4088	4303	SMAD3	FOXO4
4609	55294	MYC	FBXW7
4089	5933	SMAD4	RBL1
8312	1857	AXIN1	DVL3
581	291	BAX	SLC25A4
581	10017	BAX	BCL2L10
5594	6622	MAPK1	SNCA
207	117145	AKT1	THEM4
5894	3320	RAF1	HSP90AA1
1499	9231	CTNNB1	DLG5
2932	7248	GSK3B	TSC1
1499	1050	CTNNB1	CEBPA
4436	11156	MSH2	PTP4A3
7157	9656	TP53	MDC1
7046	51776	TGFBR1	ZAK
673	7534	BRAF	YWHAZ
7157	2810	TP53	SFN
5595	1432	MAPK3	MAPK14
4087	11171	SMAD2	STRAP
5602	80824	MAPK10	DUSP16
4609	23020	MYC	ASCC3L1
4609	60412	MYC	EXOC4
5894	81848	RAF1	SPRY4
7046	6885	TGFBR1	MAP3K7
4609	9688	MYC	NUP93
596	3708	BCL2	ITPR1
7157	6285	TP53	S100B
5599	5966	MAPK8	REL
5602	11221	MAPK10	DUSP10
7157	7251	TP53	TSG101
1499	5175	CTNNB1	PECAM1
1499	8295	CTNNB1	TRRAP
4089	3837	SMAD4	KPNB1
7157	84289	TP53	ING5
5595	6196	MAPK3	RPS6KA2
595	8202	CCND1	NCOA3
1499	50937	CTNNB1	CDON
5594	6464	MAPK1	SHC1
7157	4738	TP53	NEDD8
4087	51588	SMAD2	PIAS4
836	3329	CASP3	HSPD1
5595	8870	MAPK3	IER3
7157	2908	TP53	NR3C1
1499	55591	CTNNB1	VEZT
369	7532	ARAF	YWHAG
7048	1601	TGFBR2	DAB2
4088	5371	SMAD3	PML
387	11214	RHOA	AKAP13
5295	2099	PIK3R1	ESR1
5295	6714	PIK3R1	SRC
207	3667	AKT1	IRS1
7046	64750	TGFBR1	SMURF2
4088	8881	SMAD3	CDC16
5894	5592	RAF1	PRKG1
4088	7316	SMAD3	UBC
4088	60436	SMAD3	TGIF2
4609	55215	MYC	FANCI
5290	2776	PIK3CA	GNAQ
4087	2099	SMAD2	ESR1
5594	4214	MAPK1	MAP3K1
581	51100	BAX	SH3GLB1
5602	409	MAPK10	ARRB2
673	22808	BRAF	MRAS
596	841	BCL2	CASP8
1499	5784	CTNNB1	PTPN14
596	57099	BCL2	AVEN
207	4515	AKT1	MTCP1
4087	4091	SMAD2	SMAD6
842	598	CASP9	BCL2L1
4609	10514	MYC	MYBBP1A
5599	80824	MAPK8	DUSP16
4087	5371	SMAD2	PML
10297	51433	APC2	ANAPC5
3725	8841	JUN	HDAC3
1499	5795	CTNNB1	PTPRJ
5894	5581	RAF1	PRKCE
7157	7515	TP53	XRCC1
1499	51762	CTNNB1	RAB8B
3725	3091	JUN	HIF1A
5295	7301	PIK3R1	TYRO3
7157	7068	TP53	THRB
1499	6256	CTNNB1	RXRA
7157	1026	TP53	CDKN1A
1499	6500	CTNNB1	SKP1
842	22861	CASP9	NLRP1
5894	7409	RAF1	VAV1
4609	9063	MYC	PIAS2
2932	23451	GSK3B	SF3B1
7157	10848	TP53	PPP1R13L
1499	91653	CTNNB1	BOC
4087	4739	SMAD2	NEDD9
5604	4214	MAP2K1	MAP3K1
4089	3205	SMAD4	HOXA9
1499	29119	CTNNB1	CTNNA3
1499	4647	CTNNB1	MYO7A
7157	3621	TP53	ING1
7157	3320	TP53	HSP90AA1
1499	7414	CTNNB1	VCL
3725	6775	JUN	STAT4
1499	4233	CTNNB1	MET
5894	22866	RAF1	CNKSR2
673	7529	BRAF	YWHAB
8312	1855	AXIN1	DVL1
2932	11218	GSK3B	DDX20
2932	56950	GSK3B	SMYD2
4087	91	SMAD2	ACVR1B
4087	163126	SMAD2	EID2
1499	1500	CTNNB1	CTNND1
1499	3728	CTNNB1	JUP
5900	408	RALGDS	ARRB1
5894	3932	RAF1	LCK
596	23770	BCL2	FKBP8
5296	867	PIK3R2	CBL
596	6237	BCL2	RRAS
4089	4090	SMAD4	SMAD5
3725	64326	JUN	RFWD2
2353	6927	FOS	HNF1A
5599	9043	MAPK8	SPAG9
596	5300	BCL2	PIN1
4087	675	SMAD2	BRCA2
572	10971	BAD	YWHAQ
4609	4430	MYC	MYO1B
5295	3554	PIK3R1	IL1R1
5291	5581	PIK3CB	PRKCE
5879	6774	RAC1	STAT3
387	9475	RHOA	ROCK2
369	2810	ARAF	SFN
4087	6667	SMAD2	SP1
5604	3265	MAP2K1	HRAS
3725	4670	JUN	HNRPM
207	7248	AKT1	TSC1
2353	4286	FOS	MITF
7157	51741	TP53	WWOX
5295	1438	PIK3R1	CSF2RA
4609	57805	MYC	KIAA1967
207	10273	AKT1	STUB1
2932	10642	GSK3B	IGF2BP1
324	4085	APC	MAD2L1
4609	7314	MYC	UBB
5295	868	PIK3R1	CBLB
8312	4041	AXIN1	LRP5
10000	8115	AKT3	TCL1A
1499	2099	CTNNB1	ESR1
595	7067	CCND1	THRA
1499	55966	CTNNB1	AJAP1
596	5271	BCL2	SERPINB8
596	83985	BCL2	SPNS1
5599	9479	MAPK8	MAPK8IP1
387	3303	RHOA	HSPA1A
4609	5426	MYC	POLE
5594	110651	MAPK1	Rps6ka3
4609	3183	MYC	HNRNPC
7046	57154	TGFBR1	SMURF1
5295	9743	PIK3R1	RICS
4609	1050	MYC	CEBPA
1499	1857	CTNNB1	DVL3
5295	3937	PIK3R1	LCP2
4088	91	SMAD3	ACVR1B
2932	23214	GSK3B	XPO6
5295	5175	PIK3R1	PECAM1
5294	4067	PIK3CG	LYN
596	5525	BCL2	PPP2R5A
7157	3308	TP53	HSPA4
4436	5111	MSH2	PCNA
5894	7533	RAF1	YWHAH
4609	1025	MYC	CDK9
5295	2263	PIK3R1	FGFR2
7046	1601	TGFBR1	DAB2
51176	7343	LEF1	UBTF
7157	3428	TP53	IFI16
4088	6667	SMAD3	SP1
5290	4851	PIK3CA	NOTCH1
5601	11221	MAPK9	DUSP10
5296	2066	PIK3R2	ERBB4
581	578	BAX	BAK1
4089	2309	SMAD4	FOXO3
1499	1007	CTNNB1	CDH9
4088	51588	SMAD3	PIAS4
5894	10253	RAF1	SPRY2
595	4760	CCND1	NEUROD1
3725	4800	JUN	NFYA
7157	51147	TP53	ING4
4089	51588	SMAD4	PIAS4
4089	1745	SMAD4	DLX1
4087	4802	SMAD2	NFYC
7048	7049	TGFBR2	TGFBR3
5595	51366	MAPK3	UBR5
4089	10140	SMAD4	TOB1
4609	4289	MYC	MKLN1
207	79109	AKT1	MAPKAP1
1499	27101	CTNNB1	CACYBP
1499	6597	CTNNB1	SMARCA4
332	7392	BIRC5	USF2
1499	7430	CTNNB1	EZR
5594	6623	MAPK1	SNCG
5604	283455	MAP2K1	KSR2
842	79444	CASP9	BIRC7
5295	1436	PIK3R1	CSF1R
7157	5743	TP53	PTGS2
10297	64682	APC2	ANAPC1
596	665	BCL2	BNIP3L
207	3320	AKT1	HSP90AA1
7157	6241	TP53	RRM2
7157	5728	TP53	PTEN
4088	2308	SMAD3	FOXO1
207	5590	AKT1	PRKCZ
332	1019	BIRC5	CDK4
324	2810	APC	SFN
7048	64750	TGFBR2	SMURF2
5604	8649	MAP2K1	MAP2K1IP1
10297	996	APC2	CDC27
5894	331	RAF1	XIAP
5879	7409	RAC1	VAV1
10297	8881	APC2	CDC16
5594	6196	MAPK1	RPS6KA2
5599	9564	MAPK8	BCAR1
596	5530	BCL2	PPP3CA
5881	10519	RAC3	CIB1
324	1495	APC	CTNNA1
7157	404663	TP53	TAG
595	10270	CCND1	AKAP8
7157	6794	TP53	STK11
5595	8986	MAPK3	RPS6KA4
5894	3716	RAF1	JAK1
7157	3065	TP53	HDAC1
54205	598	CYCS	BCL2L1
1499	1855	CTNNB1	DVL1
324	9184	APC	BUB3
596	5883	BCL2	RAD9A
208	8115	AKT2	TCL1A
673	2810	BRAF	SFN
51176	4092	LEF1	SMAD7
4609	57062	MYC	DDX24
5595	6195	MAPK3	RPS6KA1
4609	50628	MYC	GEMIN4
4088	4221	SMAD3	MEN1
581	599	BAX	BCL2L2
5894	8837	RAF1	CFLAR
4087	8881	SMAD2	CDC16
4089	3224	SMAD4	HOXC8
3725	67155	JUN	Smarca2
5894	3266	RAF1	ERAS
4609	9330	MYC	GTF3C3
4088	4802	SMAD3	NFYC
5894	7416	RAF1	VDAC1
3725	367	JUN	AR
5894	7531	RAF1	YWHAE
8503	3667	PIK3R3	IRS1
596	10017	BCL2	BCL2L10
7157	6872	TP53	TAF1
5295	6853	PIK3R1	SYN1
7157	306	TP53	ANXA3
8312	8125	AXIN1	ANP32A
5602	9094	MAPK10	UNC119
7157	6996	TP53	TDG
369	5876	ARAF	RABGGTB
5601	54	MAPK9	ACP5
5296	3815	PIK3R2	KIT
7157	1107	TP53	CHD3
4292	5378	MLH1	PMS1
5601	284403	MAPK9	WDR62
7157	19241	TP53	Tmsb4x
4292	122786	MLH1	FRMD6
7157	2948	TP53	GSTM4
7157	9587	TP53	MAD2L1BP
5900	22800	RALGDS	RRAS2
5595	8682	MAPK3	PEA15
369	445	ARAF	ASS1
7157	5717	TP53	PSMD11
8503	10589	PIK3R3	DRAP1
7157	199745	TP53	THAP8
7157	10114	TP53	HIPK3
4087	79753	SMAD2	SNIP1
7157	6362	TP53	CCL18
7046	659	TGFBR1	BMPR2
7157	6783	TP53	SULT1E1
5594	5605	MAPK1	MAP2K2
369	24148	ARAF	PRPF6
596	56208	BCL2	Becn1
5879	3895	RAC1	KTN1
369	59349	ARAF	KLHL12
369	10469	ARAF	TIMM44
3845	8036	KRAS	SHOC2
26060	55198	APPL1	APPL2
7157	55643	TP53	BTBD2
7157	10210	TP53	TOPORS
2932	65110	GSK3B	UPF3A
5894	4043	RAF1	LRPAP1
7157	2079	TP53	ERH
5894	51765	RAF1	RP6-213H19.1
5293	3265	PIK3CD	HRAS
572	2130	BAD	EWSR1
4089	7329	SMAD4	UBE2I
7157	7083	TP53	TK1
5295	5777	PIK3R1	PTPN6
7157	8894	TP53	EIF2S2
3845	5910	KRAS	RAP1GDS1
7157	6811	TP53	STX5
5879	56882	RAC1	CDC42SE1
5894	5256	RAF1	PHKA2
8312	1915	AXIN1	EEF1A1
4292	22888	MLH1	UBOX5
5879	10928	RAC1	RALBP1
4292	9877	MLH1	ZC3H11A
5601	10262	MAPK9	SF3B4
4292	163	MLH1	AP2B1
5296	7006	PIK3R2	TEC
5900	4043	RALGDS	LRPAP1
26060	7186	APPL1	TRAF2
7157	6279	TP53	S100A8
7157	3910	TP53	LAMA4
5601	7597	MAPK9	ZBTB25
5601	57562	MAPK9	KIAA1377
7157	10301	TP53	DLEU1
387	13367	RHOA	Diap1
369	1460	ARAF	CSNK2B
5604	192176	MAP2K1	Flna
7157	10425	TP53	ARIH2
581	4170	BAX	MCL1
2932	51199	GSK3B	NIN
7157	65990	TP53	C16orf24
7157	5867	TP53	RAB4A
7157	56144	TP53	PCDHA4
5879	5910	RAC1	RAP1GDS1
5601	23039	MAPK9	XPO7
5894	11339	RAF1	OIP5
7157	53826	TP53	FXYD6
5602	2975	MAPK10	GTF3C1
387	5147	RHOA	PDE6D
5900	6016	RALGDS	RIT1
4292	27030	MLH1	MLH3
2353	5970	FOS	RELA
207	2175	AKT1	FANCA
7157	3315	TP53	HSPB1
207	9411	AKT1	ARHGAP29
369	55872	ARAF	PBK
387	856613	RHOA	SKN7
8312	1400	AXIN1	CRMP1
581	149428	BAX	BNIPL
8312	10813	AXIN1	UTP14A
369	2202	ARAF	EFEMP1
7157	9808	TP53	KIAA0087
7157	403	TP53	ARL3
3845	3183	KRAS	HNRNPC
4089	2130	SMAD4	EWSR1
208	4515	AKT2	MTCP1
7157	5464	TP53	PPA1
5601	7511	MAPK9	XPNPEP1
7040	2339	TGFB1	FNTA
7157	5050	TP53	PAFAH1B3
7157	6638	TP53	SNRPN
572	2810	BAD	SFN
572	7529	BAD	YWHAB
5880	8454	RAC2	CUL1
5595	1843	MAPK3	DUSP1
4088	66603	SMAD3	Sip1
7157	5272	TP53	SERPINB9
369	8533	ARAF	COPS3
387	16709	RHOA	Ktn1
387	3895	RHOA	KTN1
5293	84164	PIK3CD	ASCC2
5879	998	RAC1	CDC42
572	7533	BAD	YWHAH
7157	1031	TP53	CDKN2C
4609	5925	MYC	RB1
3725	7329	JUN	UBE2I
387	10276	RHOA	NET1
4087	66603	SMAD2	Sip1
4292	23650	MLH1	TRIM29
5879	81704	RAC1	DOCK8
7157	1856	TP53	DVL2
8312	2580	AXIN1	GAK
7157	29903	TP53	CCDC106
208	9623	AKT2	TCL1B
7157	286514	TP53	MAGEB18
7157	10063	TP53	COX17
7157	10200	TP53	MPHOSPH6
5894	7203	RAF1	CCT3
572	7531	BAD	YWHAE
7157	6303	TP53	SAT1
4089	4435	SMAD4	CITED1
369	6237	ARAF	RRAS
5879	56990	RAC1	CDC42SE2
5601	80817	MAPK9	KIAA1712
7157	4860	TP53	NP
7157	7572	TP53	ZNF24
7157	998	TP53	CDC42
3725	2355	JUN	FOSL2
387	85415	RHOA	RHPN2
7157	55339	TP53	WDR33
7157	613	TP53	BCR
3725	5970	JUN	RELA
7157	54819	TP53	ZCCHC10
5879	5071	RAC1	PARK2
7157	22948	TP53	CCT5

## Sheet: Endometrial Adjacency Lists
EntrezIDfor Prot A	EntrezID for Protein B	Gene symmbol for Protein A	Gene symmbol for Protein B
4609	5594	MYC	MAPK1
673	3265	BRAF	HRAS
3265	5894	HRAS	RAF1
5296	1950	PIK3R2	EGF
3265	6654	HRAS	SOS1
2064	1950	ERBB2	EGF
2885	1956	GRB2	EGFR
5293	5296	PIK3CD	PIK3R2
5290	3265	PIK3CA	HRAS
2885	6654	GRB2	SOS1
572	207	BAD	AKT1
4609	5595	MYC	MAPK3
5594	2002	MAPK1	ELK1
10297	1499	APC2	CTNNB1
1956	1499	EGFR	CTNNB1
5295	3265	PIK3R1	HRAS
5294	3265	PIK3CG	HRAS
23533	5294	PIK3R5	PIK3CG
2885	5295	GRB2	PIK3R1
5295	1499	PIK3R1	CTNNB1
207	673	AKT1	BRAF
1956	6654	EGFR	SOS1
1499	2064	CTNNB1	ERBB2
5293	5295	PIK3CD	PIK3R1
324	1499	APC	CTNNB1
324	8312	APC	AXIN1
369	5295	ARAF	PIK3R1
999	1499	CDH1	CTNNB1
2932	1499	GSK3B	CTNNB1
5604	5894	MAP2K1	RAF1
4609	5894	MYC	RAF1
3611	207	ILK	AKT1
4609	4292	MYC	MLH1
207	2932	AKT1	GSK3B
2932	8312	GSK3B	AXIN1
5290	5295	PIK3CA	PIK3R1
5604	5594	MAP2K1	MAPK1
8312	1499	AXIN1	CTNNB1
5594	842	MAPK1	CASP9
1495	1499	CTNNA1	CTNNB1
10297	999	APC2	CDH1
207	5894	AKT1	RAF1
5604	5595	MAP2K1	MAPK3
5296	2064	PIK3R2	ERBB2
1499	83439	CTNNB1	TCF7L1
1956	1950	EGFR	EGF
208	2932	AKT2	GSK3B
5294	3845	PIK3CG	KRAS
673	5894	BRAF	RAF1
7157	5595	TP53	MAPK3
5594	5894	MAPK1	RAF1
29119	1499	CTNNA3	CTNNB1
324	1495	APC	CTNNA1
3845	5894	KRAS	RAF1
5291	5295	PIK3CB	PIK3R1
2885	6655	GRB2	SOS2
5728	7157	PTEN	TP53
2885	2064	GRB2	ERBB2
8313	1499	AXIN2	CTNNB1
999	1495	CDH1	CTNNA1
7157	2932	TP53	GSK3B
324	2932	APC	GSK3B
5604	3265	MAP2K1	HRAS
324	8313	APC	AXIN2
1956	6655	EGFR	SOS2
7157	5594	TP53	MAPK1
6934	1499	TCF7L2	CTNNB1
1956	2064	EGFR	ERBB2
999	1956	CDH1	EGFR
4893	5894	NRAS	RAF1
5170	207	PDPK1	AKT1
2932	8313	GSK3B	AXIN2
5595	5894	MAPK3	RAF1
10297	8313	APC2	AXIN2
5290	3845	PIK3CA	KRAS
5293	3265	PIK3CD	HRAS
8503	5290	PIK3R3	PIK3CA
7157	26287	TP53	ANKRD2
7157	7329	TP53	UBE2I
5170	5585	PDPK1	PKN1
7157	545	TP53	ATR
2885	5573	GRB2	PRKAR1A
7157	4691	TP53	NCL
2885	3702	GRB2	ITK
595	672	CCND1	BRCA1
7157	7027	TP53	TFDP1
1499	5663	CTNNB1	PSEN1
5295	5747	PIK3R1	PTK2
999	8826	CDH1	IQGAP1
1499	4092	CTNNB1	SMAD7
6654	10750	SOS1	GRAP
1499	1001	CTNNB1	CDH3
2885	1027	GRB2	CDKN1B
1499	80288	CTNNB1	Bcl9l
324	7277	APC	TUBA4A
7157	2071	TP53	ERCC3
5594	367	MAPK1	AR
4292	4438	MLH1	MSH4
595	8648	CCND1	NCOA1
7157	6606	TP53	SMN1
7157	7159	TP53	TP53BP2
324	10982	APC	MAPRE2
1956	2887	EGFR	GRB10
5894	5598	RAF1	MAPK7
1950	23048	EGF	FNBP1
7157	3312	TP53	HSPA8
1956	4690	EGFR	NCK1
207	253260	AKT1	RICTOR
2885	7454	GRB2	WAS
207	6416	AKT1	MAP2K4
324	6477	APC	SIAH1
7157	5610	TP53	EIF2AK2
7157	2074	TP53	ERCC6
2885	5770	GRB2	PTPN1
7157	9219	TP53	MTA2
207	1027	AKT1	CDKN1B
5604	157310	MAP2K1	PEBP4
7157	2068	TP53	ERCC2
5894	5925	RAF1	RB1
999	3066	CDH1	HDAC2
572	6281	BAD	S100A10
5296	1399	PIK3R2	CRKL
7157	8178	TP53	ELL
5594	5801	MAPK1	PTPRR
572	6195	BAD	RPS6KA1
324	1741	APC	DLG3
4609	23077	MYC	MYCBP2
1956	5770	EGFR	PTPN1
1956	2888	EGFR	GRB14
1956	8440	EGFR	NCK2
673	5909	BRAF	RAP1GAP
3265	54922	HRAS	RASIP1
4609	6877	MYC	TAF5
2885	4952	GRB2	OCRL
4292	5981	MLH1	RFC1
7157	5245	TP53	PHB
7157	2874	TP53	GPS2
5894	2887	RAF1	GRB10
208	1147	AKT2	CHUK
207	57761	AKT1	TRIB3
6655	9402	SOS2	GRAP2
4609	6598	MYC	SMARCB1
5594	10174	MAPK1	SORBS3
1495	4301	CTNNA1	MLLT4
5595	7054	MAPK3	TH
4609	4087	MYC	SMAD2
7157	142	TP53	PARP1
595	6872	CCND1	TAF1
369	5605	ARAF	MAP2K2
5595	6721	MAPK3	SREBF2
2885	2057	GRB2	EPOR
1956	1634	EGFR	DCN
207	367	AKT1	AR
4609	86	MYC	ACTL6A
5595	3725	MAPK3	JUN
7157	1877	TP53	E4F1
5594	84867	MAPK1	PTPN5
2885	5159	GRB2	PDGFRB
2885	10657	GRB2	KHDRBS1
2885	1815	GRB2	DRD4
2885	6464	GRB2	SHC1
2885	10818	GRB2	FRS2
2885	11184	GRB2	MAP4K1
3611	3987	ILK	LIMS1
207	9846	AKT1	GAB2
7157	4904	TP53	YBX1
5290	9351	PIK3CA	SLC9A3R2
2885	3560	GRB2	IL2RB
7157	6599	TP53	SMARCC1
5295	558	PIK3R1	AXL
7157	9112	TP53	MTA1
207	8115	AKT1	TCL1A
2932	10059	GSK3B	DNM1L
572	6622	BAD	SNCA
4609	10856	MYC	RUVBL2
595	23582	CCND1	CCNDBP1
1499	5792	CTNNB1	PTPRF
5295	8038	PIK3R1	ADAM12
5594	4751	MAPK1	NEK2
5296	1435	PIK3R2	CSF1
2885	9101	GRB2	USP8
595	1021	CCND1	CDK6
7157	5601	TP53	MAPK9
5594	1386	MAPK1	ATF2
4609	7709	MYC	ZBTB17
4609	2962	MYC	GTF2F1
208	26060	AKT2	APPL1
2885	1436	GRB2	CSF1R
2885	92799	GRB2	SHKBP1
6654	10006	SOS1	ABI1
4609	7074	MYC	TIAM1
3265	9138	HRAS	ARHGEF1
7157	675	TP53	BRCA2
1499	5300	CTNNB1	PIN1
595	56654	CCND1	NPDC1
2064	2886	ERBB2	GRB7
3265	5921	HRAS	RASA1
572	599	BAD	BCL2L2
7157	4194	TP53	MDM4
4609	6881	MYC	TAF10
2932	4851	GSK3B	NOTCH1
595	1026	CCND1	CDKN1A
842	4671	CASP9	NAIP
7157	5747	TP53	PTK2
7157	8575	TP53	PRKRA
4292	641	MLH1	BLM
7157	3837	TP53	KPNB1
7157	6597	TP53	SMARCA4
7157	10498	TP53	CARM1
5894	5058	RAF1	PAK1
4609	4088	MYC	SMAD3
4609	672	MYC	BRCA1
324	22920	APC	KIFAP3
2885	55824	GRB2	PAG1
2885	2889	GRB2	RAPGEF1
999	10672	CDH1	GNA13
2002	8576	ELK1	STK16
324	5525	APC	PPP2R5A
5594	5037	MAPK1	PEBP1
3265	22806	HRAS	IKZF3
4609	10474	MYC	TADA3L
5894	4217	RAF1	MAP3K5
7157	10987	TP53	COPS5
572	5566	BAD	PRKACA
1499	56998	CTNNB1	CTNNBIP1
5595	2969	MAPK3	GTF2I
5894	993	RAF1	CDC25A
7157	6790	TP53	AURKA
5905	7329	RANGAP1	UBE2I
7157	1385	TP53	CREB1
4609	60	MYC	ACTB
5728	2099	PTEN	ESR1
5290	11033	PIK3CA	CENTA1
999	8881	CDH1	CDC16
7157	6117	TP53	RPA1
1956	367	EGFR	AR
4609	9282	MYC	MED14
207	1124	AKT1	CHN2
5290	545	PIK3CA	ATR
2885	3716	GRB2	JAK1
7157	25898	TP53	RCHY1
2932	4853	GSK3B	NOTCH2
324	701	APC	BUB1B
2002	5599	ELK1	MAPK8
7157	328	TP53	APEX1
7157	983	TP53	CDC2
4609	5204	MYC	PFDN5
5595	1848	MAPK3	DUSP6
7157	7022	TP53	TFAP2C
595	2033	CCND1	EP300
7157	7316	TP53	UBC
8503	5925	PIK3R3	RB1
7157	2042	TP53	EPHA3
5295	30011	PIK3R1	SH3KBP1
1956	993	EGFR	CDC25A
2885	116870	GRB2	Mta1
7157	5591	TP53	PRKDC
7157	467	TP53	ATF3
5290	867	PIK3CA	CBL
5894	7534	RAF1	YWHAZ
10000	5590	AKT3	PRKCZ
4609	4149	MYC	MAX
5604	23162	MAP2K1	MAPK8IP3
5604	5037	MAP2K1	PEBP1
5594	3856	MAPK1	KRT8
7157	890	TP53	CCNA2
2885	8651	GRB2	SOCS1
2064	55914	ERBB2	ERBB2IP
5170	6446	PDPK1	SGK1
5295	9564	PIK3R1	BCAR1
207	5588	AKT1	PRKCQ
5594	9759	MAPK1	HDAC4
324	3728	APC	JUP
2885	25	GRB2	ABL1
4609	9968	MYC	MED12
3265	5863	HRAS	RGL2
4609	4802	MYC	NFYC
207	5361	AKT1	PLXNA1
7157	5888	TP53	RAD51
5295	7094	PIK3R1	TLN1
7157	7155	TP53	TOP2B
1956	5287	EGFR	PIK3C2B
1956	7039	EGFR	TGFA
4609	27097	MYC	TAF5L
7157	2099	TP53	ESR1
2064	6714	ERBB2	SRC
2932	4790	GSK3B	NFKB1
4292	472	MLH1	ATM
572	7534	BAD	YWHAZ
7157	7319	TP53	UBE2A
7157	7534	TP53	YWHAZ
2885	8751	GRB2	ADAM15
3265	8036	HRAS	SHOC2
5295	1969	PIK3R1	EPHA2
1495	7414	CTNNA1	VCL
1499	1147	CTNNB1	CHUK
2932	5770	GSK3B	PTPN1
2885	5979	GRB2	RET
595	1028	CCND1	CDKN1C
207	7534	AKT1	YWHAZ
208	57630	AKT2	SH3RF1
4609	26292	MYC	MYCBP
1956	1398	EGFR	CRK
4609	904	MYC	CCNT1
7157	9014	TP53	TAF1B
2932	11215	GSK3B	AKAP11
2885	9564	GRB2	BCAR1
4609	7020	MYC	TFAP2A
4609	6871	MYC	TADA2L
2885	9846	GRB2	GAB2
2064	1742	ERBB2	DLG4
7157	8555	TP53	CDC14B
7157	5371	TP53	PML
7157	10197	TP53	PSME3
5594	5778	MAPK1	PTPN7
1956	11184	EGFR	MAP4K1
2885	27040	GRB2	LAT
7157	9577	TP53	BRE
5594	7249	MAPK1	TSC2
5295	25	PIK3R1	ABL1
5894	598	RAF1	BCL2L1
2885	2549	GRB2	GAB1
2002	6722	ELK1	SRF
5594	8569	MAPK1	MKNK1
1499	2534	CTNNB1	FYN
7157	672	TP53	BRCA1
5295	2690	PIK3R1	GHR
842	317	CASP9	APAF1
1499	2516	CTNNB1	NR5A1
2885	3674	GRB2	ITGA2B
999	2534	CDH1	FYN
7157	7011	TP53	TEP1
2885	5782	GRB2	PTPN12
5296	558	PIK3R2	AXL
207	3615	AKT1	IMPDH2
6934	3728	TCF7L2	JUP
5295	2534	PIK3R1	FYN
572	597	BAD	BCL2A1
5594	10140	MAPK1	TOB1
2932	367	GSK3B	AR
4609	596	MYC	BCL2
7157	5300	TP53	PIN1
595	367	CCND1	AR
5728	367	PTEN	AR
1956	859	EGFR	CAV3
7157	1387	TP53	CREBBP
572	9252	BAD	RPS6KA5
1495	9414	CTNNA1	TJP2
5594	7175	MAPK1	TPR
5905	5901	RANGAP1	RAN
3611	5829	ILK	PXN
5295	7409	PIK3R1	VAV1
324	699	APC	BUB1
1499	8851	CTNNB1	CDK5R1
8503	3480	PIK3R3	IGF1R
5170	5586	PDPK1	PKN2
207	6198	AKT1	RPS6KB1
5595	84867	MAPK3	PTPN5
5894	5590	RAF1	PRKCZ
5894	5159	RAF1	PDGFRB
5595	1846	MAPK3	DUSP4
7157	7020	TP53	TFAP2A
1499	2274	CTNNB1	FHL2
5294	613	PIK3CG	BCR
1956	4582	EGFR	MUC1
7157	7443	TP53	VRK1
5295	4792	PIK3R1	NFKBIA
5295	5829	PIK3R1	PXN
4609	6880	MYC	TAF9
5595	5778	MAPK3	PTPN7
4292	4361	MLH1	MRE11A
2885	1441	GRB2	CSF3R
7157	9440	TP53	MED17
1956	834	EGFR	CASP1
5894	22800	RAF1	RRAS2
4609	2959	MYC	GTF2B
2885	9712	GRB2	USP6NL
6654	4690	SOS1	NCK1
4609	8607	MYC	RUVBL1
7157	3313	TP53	HSPA9
4292	2956	MLH1	MSH6
2885	6853	GRB2	SYN1
5170	5584	PDPK1	PRKCI
1956	867	EGFR	CBL
2885	6452	GRB2	SH3BP2
7157	3091	TP53	HIF1A
2885	4582	GRB2	MUC1
5728	1457	PTEN	CSNK2A1
7157	3172	TP53	HNF4A
2885	29760	GRB2	BLNK
2885	5747	GRB2	PTK2
7157	7153	TP53	TOP2A
2064	74155	ERBB2	Errfi1
2885	3815	GRB2	KIT
207	4296	AKT1	MAP3K11
5728	260425	PTEN	MAGI3
5594	6195	MAPK1	RPS6KA1
5170	5566	PDPK1	PRKACA
5170	5590	PDPK1	PRKCZ
7157	578	TP53	BAK1
7157	6908	TP53	TBP
2885	30011	GRB2	SH3KBP1
1499	3172	CTNNB1	HNF4A
8312	1601	AXIN1	DAB2
1499	52	CTNNB1	ACP1
207	3164	AKT1	NR4A1
2885	10040	GRB2	TOM1L1
5594	56940	MAPK1	DUSP22
5295	10657	PIK3R1	KHDRBS1
5595	5606	MAPK3	MAP2K3
7157	3064	TP53	HTT
1950	7448	EGF	VTN
7157	25	TP53	ABL1
1499	9368	CTNNB1	SLC9A3R1
5595	5605	MAPK3	MAP2K2
3265	5910	HRAS	RAP1GDS1
5295	3932	PIK3R1	LCK
3845	2038	KRAS	EPB42
2885	940	GRB2	CD28
999	64682	CDH1	ANAPC1
7157	4193	TP53	MDM2
7157	11143	TP53	MYST2
324	7514	APC	XPO1
5894	367	RAF1	AR
1499	4582	CTNNB1	MUC1
7157	7707	TP53	ZNF148
5594	9149	MAPK1	DYRK1B
7157	1263	TP53	PLK3
5894	5037	RAF1	PEBP1
4292	672	MLH1	BRCA1
7157	3146	TP53	HMGB1
5295	2212	PIK3R1	FCGR2A
2885	1969	GRB2	EPHA2
2885	80306	GRB2	MED28
1499	8826	CTNNB1	IQGAP1
4609	8850	MYC	PCAF
6654	6453	SOS1	ITSN1
5295	10870	PIK3R1	HCST
1499	9223	CTNNB1	MAGI1
2885	1639	GRB2	DCTN1
207	1432	AKT1	MAPK14
595	7068	CCND1	THRB
5594	6776	MAPK1	STAT5A
1956	9046	EGFR	DOK2
673	5906	BRAF	RAP1A
4609	5599	MYC	MAPK8
7157	5325	TP53	PLAGL1
999	51529	CDH1	ANAPC11
3265	9610	HRAS	RIN1
4609	4801	MYC	NFYB
2885	259215	GRB2	C6orf21
4609	8464	MYC	SUPT3H
999	996	CDH1	CDC27
2885	867	GRB2	CBL
4609	6908	MYC	TBP
1956	374	EGFR	AREG
7157	6880	TP53	TAF9
5295	3667	PIK3R1	IRS1
3265	3643	HRAS	INSR
2885	9185	GRB2	REPS2
5894	596	RAF1	BCL2
7157	7158	TP53	TP53BP1
5594	8870	MAPK1	IER3
7157	3276	TP53	PRMT1
2885	240	GRB2	ALOX5
5894	2786	RAF1	GNG4
5728	9961	PTEN	MVP
5894	5906	RAF1	RAP1A
7157	26354	TP53	GNL3
572	598	BAD	BCL2L1
1495	1001	CTNNA1	CDH3
5595	5801	MAPK3	PTPRR
7157	7486	TP53	WRN
2064	3728	ERBB2	JUP
1956	5777	EGFR	PTPN6
5295	940	PIK3R1	CD28
595	1027	CCND1	CDKN1B
2885	1398	GRB2	CRK
5295	1796	PIK3R1	DOK1
7157	57178	TP53	ZMIZ1
207	1326	AKT1	MAP3K8
7157	5469	TP53	MED1
2885	10253	GRB2	SPRY2
2885	5148	GRB2	PDE6G
4609	5430	MYC	POLR2A
7157	8556	TP53	CDC14A
1956	857	EGFR	CAV1
2885	4233	GRB2	MET
3265	5900	HRAS	RALGDS
2885	10492	GRB2	SYNCRIP
999	3065	CDH1	HDAC1
7157	4331	TP53	MNAT1
5894	6714	RAF1	SRC
1495	3728	CTNNA1	JUP
5894	3717	RAF1	JAK2
7157	79184	TP53	BRCC3
1499	8607	CTNNB1	RUVBL1
7157	28996	TP53	HIPK2
595	1029	CCND1	CDKN2A
5894	5245	RAF1	PHB
5594	2099	MAPK1	ESR1
3265	266747	HRAS	RGL4
999	3682	CDH1	ITGAE
842	331	CASP9	XIAP
2885	613	GRB2	BCR
2885	5781	GRB2	PTPN11
6654	17444	SOS1	Grap2
595	5925	CCND1	RB1
2885	2324	GRB2	FLT4
1956	1845	EGFR	DUSP3
5290	9368	PIK3CA	SLC9A3R1
5604	4216	MAP2K1	MAP3K4
2885	139716	GRB2	GAB3
2885	1793	GRB2	DOCK1
5894	7529	RAF1	YWHAB
5894	157310	RAF1	PEBP4
3265	83593	HRAS	RASSF5
999	2768	CDH1	GNA12
572	4170	BAD	MCL1
4292	9156	MLH1	EXO1
7157	6275	TP53	S100A4
2064	3084	ERBB2	NRG1
1956	1500	EGFR	CTNND1
5894	22808	RAF1	MRAS
7157	1022	TP53	CDK7
5594	6721	MAPK1	SREBF2
2885	5786	GRB2	PTPRA
1499	367	CTNNB1	AR
4609	8295	MYC	TRRAP
3611	8440	ILK	NCK2
5594	708	MAPK1	C1QBP
999	3728	CDH1	JUP
2885	1814	GRB2	DRD3
5594	8682	MAPK1	PEA15
3265	4301	HRAS	MLLT4
4292	10111	MLH1	RAD50
7157	9232	TP53	PTTG1
5594	476	MAPK1	ATP1A1
2885	154	GRB2	ADRB2
4609	7528	MYC	YY1
4609	7161	MYC	TP73
2885	3635	GRB2	INPP5D
5295	6464	PIK3R1	SHC1
999	29945	CDH1	ANAPC4
2885	2120	GRB2	ETV6
7157	53325	TP53	Banp
4609	57634	MYC	EP400
5894	573	RAF1	BAG1
5295	10376	PIK3R1	TUBA1B
5594	8649	MAPK1	MAP2K1IP1
1956	3728	EGFR	JUP
1499	2241	CTNNB1	FER
7157	4692	TP53	NDN
5295	392	PIK3R1	ARHGAP1
369	51497	ARAF	TH1L
2885	51517	GRB2	NCKIPSD
7157	641	TP53	BLM
2885	3183	GRB2	HNRNPC
2064	4582	ERBB2	MUC1
2932	5663	GSK3B	PSEN1
5905	7341	RANGAP1	SUMO1
324	50649	APC	ARHGEF4
5594	6868	MAPK1	ADAM17
7157	1958	TP53	EGR1
999	1001	CDH1	CDH3
999	7525	CDH1	YES1
572	11040	BAD	PIM2
207	1147	AKT1	CHUK
7157	900	TP53	CCNG1
1499	8239	CTNNB1	USP9X
5604	2887	MAP2K1	GRB10
5290	23551	PIK3CA	RASD2
999	10459	CDH1	MAD2L2
5594	1845	MAPK1	DUSP3
207	5058	AKT1	PAK1
2932	4582	GSK3B	MUC1
2064	5335	ERBB2	PLCG1
7157	1111	TP53	CHEK1
5894	10256	RAF1	CNKSR1
2885	5335	GRB2	PLCG1
5295	2549	PIK3R1	GAB1
595	2099	CCND1	ESR1
6654	2534	SOS1	FYN
2885	868	GRB2	CBLB
5290	25780	PIK3CA	RASGRP3
7157	8554	TP53	PIAS1
324	22919	APC	MAPRE1
5595	1845	MAPK3	DUSP3
7157	94241	TP53	TP53INP1
2885	2690	GRB2	GHR
5594	2274	MAPK1	FHL2
4292	4683	MLH1	NBN
2885	3064	GRB2	HTT
5594	2626	MAPK1	GATA4
842	112401	CASP9	BIRC8
5594	2872	MAPK1	MKNK2
5894	23162	RAF1	MAPK8IP3
842	329	CASP9	BIRC2
2932	4088	GSK3B	SMAD3
1956	23624	EGFR	CBLC
5290	8525	PIK3CA	DGKZ
4609	9111	MYC	NMI
4609	79595	MYC	SAP130
5894	23551	RAF1	RASD2
5295	7430	PIK3R1	EZR
999	51434	CDH1	ANAPC7
2885	1759	GRB2	DNM1
1956	5921	EGFR	RASA1
2885	7409	GRB2	VAV1
5295	3815	PIK3R1	KIT
2885	5287	GRB2	PIK3C2B
5595	476	MAPK3	ATP1A1
1499	6925	CTNNB1	TCF4
5295	6461	PIK3R1	SHB
5170	7533	PDPK1	YWHAH
7157	2033	TP53	EP300
207	64400	AKT1	AKTIP
1499	51176	CTNNB1	LEF1
2885	4914	GRB2	NTRK1
4609	6883	MYC	TAF12
999	2241	CDH1	FER
999	246184	CDH1	CDC26
1499	5783	CTNNB1	PTPN13
1499	5796	CTNNB1	PTPRK
5894	2534	RAF1	FYN
1499	5770	CTNNB1	PTPN1
6654	1398	SOS1	CRK
5595	1847	MAPK3	DUSP5
5594	10318	MAPK1	TNIP1
7157	7874	TP53	USP7
5595	9759	MAPK3	HDAC4
5604	1326	MAP2K1	MAP3K8
5295	8660	PIK3R1	IRS2
324	1457	APC	CSNK2A1
4609	990	MYC	CDC6
2885	116871	GRB2	Mta3
5894	15461	RAF1	Hras1
999	8697	CDH1	CDC23
5595	6689	MAPK3	SPIB
842	330	CASP9	BIRC3
3845	9770	KRAS	RASSF2
2885	558	GRB2	AXL
5894	5934	RAF1	RBL2
2002	2033	ELK1	EP300
4292	4436	MLH1	MSH2
7157	472	TP53	ATM
2885	3667	GRB2	IRS1
2932	898	GSK3B	CCNE1
842	843	CASP9	CASP10
4609	10629	MYC	TAF6L
2885	1605	GRB2	DAG1
1956	1432	EGFR	MAPK14
207	672	AKT1	BRCA1
5728	1459	PTEN	CSNK2A2
595	1019	CCND1	CDK4
3845	83593	KRAS	RASSF5
1499	57680	CTNNB1	CHD8
5295	2057	PIK3R1	EPOR
5594	1848	MAPK1	DUSP6
2932	7249	GSK3B	TSC2
2885	4214	GRB2	MAP3K1
7157	2965	TP53	GTF2H1
7157	112858	TP53	TP53RK
5296	2534	PIK3R2	FYN
7157	54840	TP53	APTX
4609	1788	MYC	DNMT3A
5594	51366	MAPK1	UBR5
2885	2060	GRB2	EPS15
1499	3551	CTNNB1	IKBKB
2885	4486	GRB2	MST1R
5595	2115	MAPK3	ETV1
3265	11186	HRAS	RASSF1
2885	25970	GRB2	SH2B1
5894	1831	RAF1	TSC22D3
1956	2069	EGFR	EREG
5295	924	PIK3R1	CD7
999	4739	CDH1	NEDD9
7157	9015	TP53	TAF1A
3845	5900	KRAS	RALGDS
207	7249	AKT1	TSC2
1950	2065	EGF	ERBB3
572	5584	BAD	PRKCI
5595	708	MAPK3	C1QBP
1956	5359	EGFR	PLSCR1
7157	6598	TP53	SMARCB1
5290	3932	PIK3CA	LCK
1499	25776	CTNNB1	CBY1
2885	4133	GRB2	MAP2
5295	7454	PIK3R1	WAS
595	5111	CCND1	PCNA
5894	10971	RAF1	YWHAQ
999	1500	CDH1	CTNND1
5595	8569	MAPK3	MKNK1
7157	8850	TP53	PCAF
5295	116986	PIK3R1	CENTG1
2885	3717	GRB2	JAK2
10297	58	APC2	ACTA1
7157	10153	TP53	CEBPZ
5894	4214	RAF1	MAP3K1
7157	902	TP53	CCNH
5170	5579	PDPK1	PRKCB1
4292	5395	MLH1	PMS2
7157	9013	TP53	TAF1C
4609	2969	MYC	GTF2I
5894	6009	RAF1	RHEB
1499	7088	CTNNB1	TLE1
2885	3572	GRB2	IL6ST
324	7020	APC	TFAP2A
2885	8976	GRB2	WASL
595	51191	CCND1	HERC5
2885	356	GRB2	FASLG
6654	5335	SOS1	PLCG1
7157	1017	TP53	CDK2
2932	5499	GSK3B	PPP1CA
5295	12387	PIK3R1	Ctnnb1
3611	54726	ILK	OTUD4
1956	1445	EGFR	CSK
4609	9181	MYC	ARHGEF2
7157	50484	TP53	RRM2B
1956	5566	EGFR	PRKACA
999	55591	CDH1	VEZT
1956	6451	EGFR	SH3BGRL
2932	170506	GSK3B	DHX36
4609	10594	MYC	PRPF8
595	8850	CCND1	PCAF
1956	8651	EGFR	SOCS1
5594	7409	MAPK1	VAV1
595	8841	CCND1	HDAC3
2885	2185	GRB2	PTK2B
2932	5576	GSK3B	PRKAR2A
1956	3636	EGFR	INPPL1
5595	4067	MAPK3	LYN
5295	5159	PIK3R1	PDGFRB
1495	1000	CTNNA1	CDH2
3611	9276	ILK	COPB2
207	3654	AKT1	IRAK1
5894	2810	RAF1	SFN
1499	4088	CTNNB1	SMAD3
1499	4087	CTNNB1	SMAD2
207	5364	AKT1	PLXNB1
1956	5753	EGFR	PTK6
2885	933	GRB2	CD22
4609	5933	MYC	RBL1
5170	6197	PDPK1	RPS6KA3
1495	5784	CTNNA1	PTPN14
207	3326	AKT1	HSP90AB1
5594	80824	MAPK1	DUSP16
3611	26155	ILK	NOC2L
5594	1432	MAPK1	MAPK14
999	7430	CDH1	EZR
5594	7316	MAPK1	UBC
4609	10524	MYC	HTATIP
5294	2046	PIK3CG	EPHA8
6934	51701	TCF7L2	NLK
2885	54900	GRB2	LAX1
5728	7332	PTEN	UBE2L3
5295	22800	PIK3R1	RRAS2
207	4088	AKT1	SMAD3
7157	7490	TP53	WT1
3611	55127	ILK	HEATR1
1956	7454	EGFR	WAS
5595	110651	MAPK3	Rps6ka3
7157	81928	TP53	CABLES2
595	5981	CCND1	RFC1
2885	5921	GRB2	RASA1
3611	6280	ILK	S100A9
4292	8930	MLH1	MBD4
1495	5663	CTNNA1	PSEN1
5295	2065	PIK3R1	ERBB3
324	4582	APC	MUC1
1499	1825	CTNNB1	DSC3
8503	8660	PIK3R3	IRS2
5595	3643	MAPK3	INSR
5595	6197	MAPK3	RPS6KA3
1499	1015	CTNNB1	CDH17
2885	10451	GRB2	VAV3
4609	23165	MYC	NUP205
5595	8649	MAPK3	MAP2K1IP1
4609	4430	MYC	MYO1B
8312	4214	AXIN1	MAP3K1
8313	22881	AXIN2	ANKRD6
1956	1839	EGFR	HBEGF
3611	50628	ILK	GEMIN4
5290	8471	PIK3CA	IRS4
1499	11331	CTNNB1	PHB2
5290	2934	PIK3CA	GSN
4609	3320	MYC	HSP90AA1
5595	2764	MAPK3	GMFB
2932	2130	GSK3B	EWSR1
4609	2956	MYC	MSH6
1956	10045	EGFR	SH2D3A
7157	580	TP53	BARD1
4609	23244	MYC	PDS5A
5295	3454	PIK3R1	IFNAR1
595	6774	CCND1	STAT3
7157	4792	TP53	NFKBIA
1499	1003	CTNNB1	CDH5
572	596	BAD	BCL2
5894	8036	RAF1	SHOC2
5894	10253	RAF1	SPRY2
1956	30011	EGFR	SH3KBP1
8312	1454	AXIN1	CSNK1E
1956	6772	EGFR	STAT1
1499	10076	CTNNB1	PTPRU
207	9261	AKT1	MAPKAPK2
7157	6872	TP53	TAF1
6655	5335	SOS2	PLCG1
4609	6667	MYC	SP1
10297	246184	APC2	CDC26
51776	5609	ZAK	MAP2K7
5295	2242	PIK3R1	FES
1499	76281	CTNNB1	Tax1bp3
207	5586	AKT1	PKN2
2932	84154	GSK3B	BXDC1
1499	1387	CTNNB1	CREBBP
4609	2648	MYC	GCN5L2
5295	867	PIK3R1	CBL
595	9978	CCND1	RBX1
7157	30008	TP53	EFEMP2
10297	51434	APC2	ANAPC7
5295	9846	PIK3R1	GAB2
51776	7581	ZAK	ZNF33A
4609	5970	MYC	RELA
2885	1399	GRB2	CRKL
3611	64210	ILK	MMS19
3611	10642	ILK	IGF2BP1
2064	6451	ERBB2	SH3BGRL
1499	7020	CTNNB1	TFAP2A
999	50937	CDH1	CDON
4609	1051	MYC	CEBPB
2932	6607	GSK3B	SMN2
1956	7316	EGFR	UBC
7157	7150	TP53	TOP1
2932	6625	GSK3B	SNRP70
4609	4176	MYC	MCM7
5295	916	PIK3R1	CD3E
4609	6597	MYC	SMARCA4
5594	1843	MAPK1	DUSP1
2885	8826	GRB2	IQGAP1
5728	5747	PTEN	PTK2
2064	2066	ERBB2	ERBB4
2064	3732	ERBB2	CD82
5594	5581	MAPK1	PRKCE
207	3858	AKT1	KRT10
2885	2066	GRB2	ERBB4
3611	2130	ILK	EWSR1
2309	4088	FOXO3	SMAD3
2932	47	GSK3B	ACLY
7157	6135	TP53	RPL11
2932	50628	GSK3B	GEMIN4
324	9229	APC	DLGAP1
5295	3717	PIK3R1	JAK2
2932	51527	GSK3B	C14orf129
5296	2065	PIK3R2	ERBB3
5294	3266	PIK3CG	ERAS
1956	2549	EGFR	GAB1
5290	3667	PIK3CA	IRS1
5290	9138	PIK3CA	ARHGEF1
2885	8631	GRB2	SKAP1
1956	9020	EGFR	MAP3K14
1499	5795	CTNNB1	PTPRJ
1499	1006	CTNNB1	CDH8
5894	2908	RAF1	NR3C1
1956	6777	EGFR	STAT5B
5595	6623	MAPK3	SNCG
1499	6907	CTNNB1	TBL1X
999	51762	CDH1	RAB8B
5728	5829	PTEN	PXN
7157	1938	TP53	EEF2
1956	1051	EGFR	CEBPB
999	71	CDH1	ACTG1
999	91653	CDH1	BOC
7157	91768	TP53	CABLES1
207	9479	AKT1	MAPK8IP1
1499	51701	CTNNB1	NLK
3265	7074	HRAS	TIAM1
7157	10474	TP53	TADA3L
5594	3643	MAPK1	INSR
5170	5580	PDPK1	PRKCD
8312	1452	AXIN1	CSNK1A1
10297	10393	APC2	ANAPC10
2885	7020	GRB2	TFAP2A
207	9623	AKT1	TCL1B
3611	3688	ILK	ITGB1
10297	51529	APC2	ANAPC11
7157	7341	TP53	SUMO1
1956	819	EGFR	CAMLG
673	7532	BRAF	YWHAG
1956	6004	EGFR	RGS16
207	7015	AKT1	TERT
2932	5747	GSK3B	PTK2
6654	64787	SOS1	EPS8L2
8312	56950	AXIN1	SMYD2
5594	6197	MAPK1	RPS6KA3
5295	1399	PIK3R1	CRKL
999	5663	CDH1	PSEN1
3611	80895	ILK	ILKAP
5594	9261	MAPK1	MAPKAPK2
2885	6402	GRB2	SELL
2885	7132	GRB2	TNFRSF1A
1499	1856	CTNNB1	DVL2
7157	5422	TP53	POLA1
2885	10188	GRB2	TNK2
3611	22827	ILK	PUF60
842	79444	CASP9	BIRC7
1499	1009	CTNNB1	CDH11
10297	29945	APC2	ANAPC4
2064	3320	ERBB2	HSP90AA1
3611	1654	ILK	DDX3X
5894	7532	RAF1	YWHAG
4609	10985	MYC	GCN1L1
673	10971	BRAF	YWHAQ
1495	1500	CTNNA1	CTNND1
1499	5803	CTNNB1	PTPRZ1
3265	3956	HRAS	LGALS1
5894	6237	RAF1	RRAS
3611	550	ILK	AUP1
2885	3875	GRB2	KRT18
842	10392	CASP9	NOD1
4609	9343	MYC	EFTUD2
2885	3856	GRB2	KRT8
10297	8697	APC2	CDC23
2932	23678	GSK3B	SGK3
207	4087	AKT1	SMAD2
1499	1000	CTNNB1	CDH2
999	6714	CDH1	SRC
207	4092	AKT1	SMAD7
6654	613	SOS1	BCR
6934	5663	TCF7L2	PSEN1
207	3320	AKT1	HSP90AA1
207	3667	AKT1	IRS1
5295	5781	PIK3R1	PTPN11
2932	11171	GSK3B	STRAP
1956	7410	EGFR	VAV2
7157	2972	TP53	BRF1
999	1434	CDH1	CSE1L
207	3315	AKT1	HSPB1
2885	3872	GRB2	KRT17
4609	55294	MYC	FBXW7
8312	1857	AXIN1	DVL3
5594	6622	MAPK1	SNCA
1499	4089	CTNNB1	SMAD4
207	117145	AKT1	THEM4
5894	3320	RAF1	HSP90AA1
1499	9231	CTNNB1	DLG5
2932	7248	GSK3B	TSC1
2885	26191	GRB2	PTPN22
2885	6640	GRB2	SNTA1
1956	5578	EGFR	PRKCA
2885	5339	GRB2	PLEC1
3611	54919	ILK	HEATR2
2885	5777	GRB2	PTPN6
6654	8440	SOS1	NCK2
1956	7082	EGFR	TJP1
7157	9656	TP53	MDC1
324	1460	APC	CSNK2B
2885	29127	GRB2	RACGAP1
673	7534	BRAF	YWHAZ
7157	2810	TP53	SFN
5595	1432	MAPK3	MAPK14
2064	5781	ERBB2	PTPN11
2064	3572	ERBB2	IL6ST
3265	7265	HRAS	TTC1
4609	23020	MYC	ASCC3L1
4609	60412	MYC	EXOC4
5894	81848	RAF1	SPRY4
4609	9688	MYC	NUP93
2064	9463	ERBB2	PICK1
1956	6642	EGFR	SNX1
7157	6285	TP53	S100B
1956	5573	EGFR	PRKAR1A
2885	2065	GRB2	ERBB3
6654	2059	SOS1	EPS8
10297	996	APC2	CDC27
1499	5175	CTNNB1	PECAM1
2064	2185	ERBB2	PTK2B
2064	5058	ERBB2	PAK1
1499	8295	CTNNB1	TRRAP
1956	3064	EGFR	HTT
7157	84289	TP53	ING5
5595	6196	MAPK3	RPS6KA2
5290	4851	PIK3CA	NOTCH1
3611	2079	ILK	ERH
5296	7046	PIK3R2	TGFBR1
595	8202	CCND1	NCOA3
5594	4214	MAPK1	MAP3K1
3265	29899	HRAS	GPSM2
999	79872	CDH1	CBLL1
1499	50937	CTNNB1	CDON
5594	6464	MAPK1	SHC1
7157	4738	TP53	NEDD8
5295	868	PIK3R1	CBLB
5595	8870	MAPK3	IER3
7157	2908	TP53	NR3C1
1499	55591	CTNNB1	VEZT
369	7532	ARAF	YWHAG
2885	2261	GRB2	FGFR3
1956	6714	EGFR	SRC
5295	2099	PIK3R1	ESR1
2064	3717	ERBB2	JAK2
3611	4642	ILK	MYO1D
1956	3084	EGFR	NRG1
4609	4436	MYC	MSH2
3611	51205	ILK	ACP6
5894	5592	RAF1	PRKG1
4609	55215	MYC	FANCI
5290	2776	PIK3CA	GNAQ
1956	5747	EGFR	PTK2
1499	7048	CTNNB1	TGFBR2
673	22808	BRAF	MRAS
1499	5784	CTNNB1	PTPN14
2885	58	GRB2	ACTA1
6654	6464	SOS1	SHC1
208	8115	AKT2	TCL1A
842	598	CASP9	BCL2L1
4609	10514	MYC	MYBBP1A
6654	5777	SOS1	PTPN6
1499	1500	CTNNB1	CTNND1
10297	51433	APC2	ANAPC5
5894	5581	RAF1	PRKCE
1956	5338	EGFR	PLD2
7157	7515	TP53	XRCC1
2885	6855	GRB2	SYP
1499	51762	CTNNB1	RAB8B
5295	6714	PIK3R1	SRC
5295	3554	PIK3R1	IL1R1
2885	7462	GRB2	LAT2
1956	6464	EGFR	SHC1
7157	7068	TP53	THRB
3611	22820	ILK	COPG
1499	6256	CTNNB1	RXRA
7157	1026	TP53	CDKN1A
1499	6500	CTNNB1	SKP1
842	22861	CASP9	NLRP1
207	4515	AKT1	MTCP1
5595	51366	MAPK3	UBR5
1495	87	CTNNA1	ACTN1
4609	9063	MYC	PIAS2
2932	23451	GSK3B	SF3B1
1499	91653	CTNNB1	BOC
2064	2065	ERBB2	ERBB3
5170	10971	PDPK1	YWHAQ
1956	10451	EGFR	VAV3
3611	55215	ILK	FANCI
1499	4647	CTNNB1	MYO7A
7157	3621	TP53	ING1
7157	3320	TP53	HSP90AA1
1499	7414	CTNNB1	VCL
1499	4233	CTNNB1	MET
5894	22866	RAF1	CNKSR2
673	7529	BRAF	YWHAB
8312	1855	AXIN1	DVL1
2932	11218	GSK3B	DDX20
1956	378	EGFR	ARF4
1495	4647	CTNNA1	MYO7A
1956	58533	EGFR	SNX6
1499	3728	CTNNB1	JUP
5894	3932	RAF1	LCK
2885	9649	GRB2	RALGPS1
5296	867	PIK3R2	CBL
1499	3965	CTNNB1	LGALS9
1499	1005	CTNNB1	CDH7
1956	6774	EGFR	STAT3
1956	2060	EGFR	EPS15
572	10971	BAD	YWHAQ
842	332	CASP9	BIRC5
5291	5581	PIK3CB	PRKCE
7157	204851	TP53	HIPK1
1499	768	CTNNB1	CA9
999	4233	CDH1	MET
369	2810	ARAF	SFN
3611	4141	ILK	MARS
999	4647	CDH1	MYO7A
8312	4041	AXIN1	LRP5
2885	5791	GRB2	PTPRE
207	7248	AKT1	TSC1
1956	3732	EGFR	CD82
3611	3678	ILK	ITGA5
5728	7329	PTEN	UBE2I
2885	6850	GRB2	SYK
7157	51741	TP53	WWOX
6654	10818	SOS1	FRS2
5295	1438	PIK3R1	CSF2RA
4609	57805	MYC	KIAA1967
8312	1856	AXIN1	DVL2
207	10273	AKT1	STUB1
1956	2241	EGFR	FER
1956	960	EGFR	CD44
999	87	CDH1	ACTN1
2932	10642	GSK3B	IGF2BP1
324	4085	APC	MAD2L1
4609	7314	MYC	UBB
1956	8737	EGFR	RIPK1
2885	302	GRB2	ANXA2
2885	8471	GRB2	IRS4
10000	8115	AKT3	TCL1A
1499	2099	CTNNB1	ESR1
1956	5781	EGFR	PTPN11
595	7067	CCND1	THRA
1495	1003	CTNNA1	CDH5
2064	7184	ERBB2	HSP90B1
6654	4233	SOS1	MET
1499	55966	CTNNB1	AJAP1
7157	10848	TP53	PPP1R13L
4609	5426	MYC	POLE
5594	110651	MAPK1	Rps6ka3
4609	3183	MYC	HNRNPC
5295	7301	PIK3R1	TYRO3
5295	9743	PIK3R1	RICS
3611	3690	ILK	ITGB3
4609	1050	MYC	CEBPA
1499	1857	CTNNB1	DVL3
1956	5159	EGFR	PDGFRB
2064	6464	ERBB2	SHC1
5295	3937	PIK3R1	LCP2
51776	7046	ZAK	TGFBR1
2932	23214	GSK3B	XPO6
5295	5175	PIK3R1	PECAM1
5294	4067	PIK3CG	LYN
1956	2185	EGFR	PTK2B
2885	2322	GRB2	FLT3
7157	3308	TP53	HSPA4
6654	5781	SOS1	PTPN11
5894	7533	RAF1	YWHAH
3265	8525	HRAS	DGKZ
3611	7449	ILK	VTNR
4609	1025	MYC	CDK9
2309	4089	FOXO3	SMAD4
5295	2263	PIK3R1	FGFR2
7157	3428	TP53	IFI16
1495	1739	CTNNA1	DLG1
7157	1029	TP53	CDKN2A
1956	8723	EGFR	SNX4
2885	10019	GRB2	SH2B3
5296	2066	PIK3R2	ERBB4
842	1630	CASP9	DCC
3611	5635	ILK	PRPSAP1
1956	90678	EGFR	LRSAM1
2064	960	ERBB2	CD44
1956	9021	EGFR	SOCS3
2885	6714	GRB2	SRC
1956	2065	EGFR	ERBB3
1499	1007	CTNNB1	CDH9
1495	768	CTNNA1	CA9
51776	2810	ZAK	SFN
1956	6776	EGFR	STAT5A
5295	7046	PIK3R1	TGFBR1
2885	6461	GRB2	SHB
999	768	CDH1	CA9
595	4760	CCND1	NEUROD1
1499	1050	CTNNB1	CEBPA
7157	51147	TP53	ING4
2932	56950	GSK3B	SMYD2
5170	9351	PDPK1	SLC9A3R2
5894	7409	RAF1	VAV1
6654	54869	SOS1	EPS8L1
2309	7534	FOXO3	YWHAZ
4609	4289	MYC	MKLN1
207	79109	AKT1	MAPKAP1
1499	27101	CTNNB1	CACYBP
1499	6597	CTNNB1	SMARCA4
1956	3717	EGFR	JAK2
5295	2776	PIK3R1	GNAQ
2885	3643	GRB2	INSR
1956	5335	EGFR	PLCG1
5594	6623	MAPK1	SNCG
6654	30011	SOS1	SH3KBP1
7157	5602	TP53	MAPK10
3611	6251	ILK	RSU1
5604	283455	MAP2K1	KSR2
3611	55679	ILK	LIMS2
2885	7021	GRB2	TFAP2B
5295	1436	PIK3R1	CSF1R
2885	10825	GRB2	NEU3
7157	5743	TP53	PTGS2
7157	5599	TP53	MAPK8
10297	64682	APC2	ANAPC1
999	7414	CDH1	VCL
7157	6241	TP53	RRM2
595	7249	CCND1	TSC2
207	5590	AKT1	PRKCZ
324	2810	APC	SFN
5604	4214	MAP2K1	MAP3K1
3265	55914	HRAS	ERBB2IP
1499	7430	CTNNB1	EZR
5604	8649	MAP2K1	MAP2K1IP1
7157	7251	TP53	TSG101
5894	331	RAF1	XIAP
10297	8881	APC2	CDC16
5594	6196	MAPK1	RPS6KA2
1956	17444	EGFR	Grap2
1956	6643	EGFR	SNX2
6654	25	SOS1	ABL1
1956	7409	EGFR	VAV1
7157	404663	TP53	TAG
595	10270	CCND1	AKAP8
5894	7416	RAF1	VDAC1
1956	9146	EGFR	HGS
7157	6794	TP53	STK11
5595	8986	MAPK3	RPS6KA4
5894	3716	RAF1	JAK1
7157	3065	TP53	HDAC1
2885	7410	GRB2	VAV2
1499	1855	CTNNB1	DVL1
324	9184	APC	BUB3
5728	857	PTEN	CAV1
1956	53358	EGFR	SHC3
673	2810	BRAF	SFN
1956	868	EGFR	CBLB
3611	29780	ILK	PARVB
6654	4582	SOS1	MUC1
4609	57062	MYC	DDX24
5595	6195	MAPK3	RPS6KA1
4609	50628	MYC	GEMIN4
2885	83481	GRB2	EPPK1
5894	8837	RAF1	CFLAR
4893	4301	NRAS	MLLT4
2885	3791	GRB2	KDR
2064	6774	ERBB2	STAT3
3611	170506	ILK	DHX36
2885	171425	GRB2	CLYBL
5894	3266	RAF1	ERAS
4609	9330	MYC	GTF3C3
999	55966	CDH1	AJAP1
1495	55591	CTNNA1	VEZT
6654	6014	SOS1	RIT2
2885	3855	GRB2	KRT7
5894	7531	RAF1	YWHAE
3611	3315	ILK	HSPB1
8503	3667	PIK3R3	IRS1
5295	6853	PIK3R1	SYN1
4609	55127	MYC	HEATR1
7157	306	TP53	ANXA3
8312	8125	AXIN1	ANP32A
7157	6996	TP53	TDG
369	5876	ARAF	RABGGTB
5296	3815	PIK3R2	KIT
369	8533	ARAF	COPS3
7157	1107	TP53	CHD3
4292	5378	MLH1	PMS1
7157	19241	TP53	Tmsb4x
4292	122786	MLH1	FRMD6
7157	2948	TP53	GSTM4
7157	9587	TP53	MAD2L1BP
7157	403	TP53	ARL3
5728	10980	PTEN	COPS6
7157	5717	TP53	PSMD11
8503	10589	PIK3R3	DRAP1
7157	199745	TP53	THAP8
7157	10114	TP53	HIPK3
7157	6362	TP53	CCL18
7157	6783	TP53	SULT1E1
5594	5605	MAPK1	MAP2K2
369	24148	ARAF	PRPF6
369	59349	ARAF	KLHL12
369	10469	ARAF	TIMM44
3845	8036	KRAS	SHOC2
4893	51196	NRAS	PLCE1
7157	55643	TP53	BTBD2
7157	10210	TP53	TOPORS
2932	65110	GSK3B	UPF3A
5894	4043	RAF1	LRPAP1
7157	2079	TP53	ERH
5894	51765	RAF1	RP6-213H19.1
572	2130	BAD	EWSR1
999	8502	CDH1	PKP4
7157	7083	TP53	TK1
5295	5777	PIK3R1	PTPN6
1495	157638	CTNNA1	FAM84B
7157	8894	TP53	EIF2S2
572	2810	BAD	SFN
3845	5910	KRAS	RAP1GDS1
7157	6811	TP53	STX5
572	7533	BAD	YWHAH
5728	3039	PTEN	HBA1
5894	5256	RAF1	PHKA2
4292	22888	MLH1	UBOX5
4292	9877	MLH1	ZC3H11A
5728	1114	PTEN	CHGB
4292	163	MLH1	AP2B1
5296	7006	PIK3R2	TEC
7157	6279	TP53	S100A8
7157	3910	TP53	LAMA4
2885	7916	GRB2	BAT2
7157	10301	TP53	DLEU1
3265	5923	HRAS	RASGRF1
2885	2047	GRB2	EPHB1
369	1460	ARAF	CSNK2B
5604	192176	MAP2K1	Flna
7157	10425	TP53	ARIH2
2932	51199	GSK3B	NIN
7157	65990	TP53	C16orf24
7157	5867	TP53	RAB4A
7157	56144	TP53	PCDHA4
5728	283	PTEN	ANG
5894	11339	RAF1	OIP5
7157	53826	TP53	FXYD6
4292	27030	MLH1	MLH3
207	2175	AKT1	FANCA
7157	3315	TP53	HSPB1
3265	4763	HRAS	NF1
207	9411	AKT1	ARHGAP29
369	55872	ARAF	PBK
1956	9905	EGFR	SGSM2
5728	10813	PTEN	UTP14A
8312	1400	AXIN1	CRMP1
8312	10813	AXIN1	UTP14A
4893	5910	NRAS	RAP1GDS1
7157	9808	TP53	KIAA0087
2885	1840	GRB2	DTX1
5595	8682	MAPK3	PEA15
3845	3183	KRAS	HNRNPC
4609	5925	MYC	RB1
7157	5464	TP53	PPA1
369	445	ARAF	ASS1
369	2202	ARAF	EFEMP1
3265	5147	HRAS	PDE6D
7157	5050	TP53	PAFAH1B3
7157	6638	TP53	SNRPN
8312	1915	AXIN1	EEF1A1
572	7529	BAD	YWHAB
5595	1843	MAPK3	DUSP1
7157	5272	TP53	SERPINB9
1956	509	EGFR	ATP5C1
5170	11098	PDPK1	PRSS23
3611	55742	ILK	PARVA
5293	84164	PIK3CD	ASCC2
3265	6635	HRAS	SNRPE
7157	1031	TP53	CDKN2C
208	4515	AKT2	MTCP1
4292	23650	MLH1	TRIM29
7157	1856	TP53	DVL2
8312	2580	AXIN1	GAK
7157	29903	TP53	CCDC106
208	9623	AKT2	TCL1B
7157	286514	TP53	MAGEB18
7157	10063	TP53	COX17
7157	10200	TP53	MPHOSPH6
5894	7203	RAF1	CCT3
572	7531	BAD	YWHAE
7157	6303	TP53	SAT1
369	6237	ARAF	RRAS
5595	1630	MAPK3	DCC
7157	4860	TP53	NP
7157	7572	TP53	ZNF24
7157	998	TP53	CDC42
7157	55339	TP53	WDR33
7157	613	TP53	BCR
7157	54819	TP53	ZCCHC10
7157	22948	TP53	CCT5
51776	163081	ZAK	ZNF567

## Sheet: Glioma Adjacency List
EntrezIDfor Prot A	EntrezID for Protein B	Gene symmbol for Protein A	Gene symmbol for Protein B
1029	1019	CDKN2A	CDK4
5295	2885	PIK3R1	GRB2
5296	5293	PIK3R2	PIK3CD
595	1026	CCND1	CDKN1A
5156	5335	PDGFRA	PLCG1
1021	595	CDK6	CCND1
5296	1950	PIK3R2	EGF
2885	1956	GRB2	EGFR
207	5894	AKT1	RAF1
6654	3265	SOS1	HRAS
5295	5290	PIK3R1	PIK3CA
2885	6654	GRB2	SOS1
5290	3265	PIK3CA	HRAS
5604	5594	MAP2K1	MAPK1
5159	5156	PDGFRB	PDGFRA
5295	369	PIK3R1	ARAF
1869	5925	E2F1	RB1
5605	369	MAP2K2	ARAF
673	3265	BRAF	HRAS
5335	2885	PLCG1	GRB2
5295	3265	PIK3R1	HRAS
5294	3265	PIK3CG	HRAS
23533	5294	PIK3R5	PIK3CG
5295	6464	PIK3R1	SHC1
1956	6654	EGFR	SOS1
8503	5925	PIK3R3	RB1
5295	5293	PIK3R1	PIK3CD
5894	3265	RAF1	HRAS
2885	6464	GRB2	SHC1
5159	5894	PDGFRB	RAF1
1029	4193	CDKN2A	MDM2
5154	5156	PDGFA	PDGFRA
595	5925	CCND1	RB1
5604	5894	MAP2K1	RAF1
1029	595	CDKN2A	CCND1
5294	3845	PIK3CG	KRAS
3479	3480	IGF1	IGF1R
3480	4193	IGF1R	MDM2
5155	5156	PDGFB	PDGFRA
7157	4193	TP53	MDM2
8503	3480	PIK3R3	IGF1R
5605	5595	MAP2K2	MAPK3
207	673	AKT1	BRAF
1870	5925	E2F2	RB1
7039	1956	TGFA	EGFR
5159	2885	PDGFRB	GRB2
5335	6654	PLCG1	SOS1
4193	5925	MDM2	RB1
1019	595	CDK4	CCND1
1029	1021	CDKN2A	CDK6
1956	1950	EGFR	EGF
5894	5925	RAF1	RB1
5604	5595	MAP2K1	MAPK3
818	801	CAMK2G	CALM1
5335	6464	PLCG1	SHC1
5159	5335	PDGFRB	PLCG1
815	816	CAMK2A	CAMK2B
1956	6464	EGFR	SHC1
5335	1956	PLCG1	EGFR
53358	1956	SHC3	EGFR
5159	6464	PDGFRB	SHC1
3480	6464	IGF1R	SHC1
7157	1026	TP53	CDKN1A
7157	5594	TP53	MAPK1
5159	1956	PDGFRB	EGFR
815	808	CAMK2A	CALM3
5335	6655	PLCG1	SOS2
5159	5295	PDGFRB	PIK3R1
2885	6655	GRB2	SOS2
5728	7157	PTEN	TP53
5154	5335	PDGFA	PLCG1
7157	5595	TP53	MAPK3
1956	5578	EGFR	PRKCA
5604	3265	MAP2K1	HRAS
5336	6464	PLCG2	SHC1
1956	6655	EGFR	SOS2
5894	5595	RAF1	MAPK3
6654	6464	SOS1	SHC1
5594	6464	MAPK1	SHC1
815	817	CAMK2A	CAMK2D
4893	5894	NRAS	RAF1
5894	5594	RAF1	MAPK1
5295	5291	PIK3R1	PIK3CB
5894	673	RAF1	BRAF
1029	7157	CDKN2A	TP53
3845	5894	KRAS	RAF1
5290	3845	PIK3CA	KRAS
5293	3265	PIK3CD	HRAS
8503	5290	PIK3R3	PIK3CA
5605	5594	MAP2K2	MAPK1
7157	26287	TP53	ANKRD2
7157	7329	TP53	UBE2I
5156	1398	PDGFRA	CRK
7157	545	TP53	ATR
5925	905	RB1	CCNT2
2885	5573	GRB2	PRKAR1A
7157	4691	TP53	NCL
2885	3702	GRB2	ITK
1869	7029	E2F1	TFDP2
1021	1031	CDK6	CDKN2C
7157	7027	TP53	TFDP1
5295	5747	PIK3R1	PTK2
3480	7529	IGF1R	YWHAB
6654	10750	SOS1	GRAP
5925	26959	RB1	HBP1
5925	10951	RB1	CBX1
2885	1027	GRB2	CDKN1B
6464	5359	SHC1	PLSCR1
5594	2002	MAPK1	ELK1
5925	6872	RB1	TAF1
5594	367	MAPK1	AR
595	8648	CCND1	NCOA1
5925	93621	RB1	MRFAP1
7157	6606	TP53	SMN1
7157	7159	TP53	TP53BP2
3845	2038	KRAS	EPB42
5925	4000	RB1	LMNA
595	672	CCND1	BRCA1
5155	4035	PDGFB	LRP1
5894	5598	RAF1	MAPK7
1950	23048	EGF	FNBP1
7157	3312	TP53	HSPA8
1956	4690	EGFR	NCK1
7039	26003	TGFA	GORASP2
207	253260	AKT1	RICTOR
2885	7454	GRB2	WAS
4193	7161	MDM2	TP73
1869	6671	E2F1	SP4
5155	11333	PDGFB	PDAP1
207	6416	AKT1	MAP2K4
801	890	CALM1	CCNA2
7157	5610	TP53	EIF2AK2
7157	2074	TP53	ERCC6
2885	5770	GRB2	PTPN1
7157	9219	TP53	MTA2
6464	3566	SHC1	IL4R
5604	157310	MAP2K1	PEBP4
4193	9656	MDM2	MDC1
7157	2068	TP53	ERCC2
6464	4916	SHC1	NTRK3
5594	8569	MAPK1	MKNK1
7157	672	TP53	BRCA1
4193	5371	MDM2	PML
5579	156	PRKCB1	ADRBK1
1869	7158	E2F1	TP53BP1
5335	2321	PLCG1	FLT1
5582	60312	PRKCG	AFAP1
7157	8178	TP53	ELL
5594	5801	MAPK1	PTPRR
5578	2562	PRKCA	GABRB3
1956	2888	EGFR	GRB14
1956	8440	EGFR	NCK2
801	4988	CALM1	OPRM1
1869	23054	E2F1	NCOA6
673	5909	BRAF	RAP1GAP
6464	2099	SHC1	ESR1
3265	54922	HRAS	RASIP1
1019	1031	CDK4	CDKN2C
207	3611	AKT1	ILK
2885	4952	GRB2	OCRL
5295	116986	PIK3R1	CENTG1
7157	328	TP53	APEX1
1950	7448	EGF	VTN
7157	5245	TP53	PHB
7157	2874	TP53	GPS2
5894	2887	RAF1	GRB10
208	1147	AKT2	CHUK
5295	1499	PIK3R1	CTNNB1
207	57761	AKT1	TRIB3
6655	9402	SOS2	GRAP2
5594	10174	MAPK1	SORBS3
6464	7535	SHC1	ZAP70
5894	2534	RAF1	FYN
5335	10657	PLCG1	KHDRBS1
2885	5979	GRB2	RET
5925	8575	RB1	PRKRA
7157	142	TP53	PARP1
595	6872	CCND1	TAF1
5595	6721	MAPK3	SREBF2
2885	2057	GRB2	EPOR
1956	1634	EGFR	DCN
207	367	AKT1	AR
5159	9368	PDGFRB	SLC9A3R1
5156	9368	PDGFRA	SLC9A3R1
5595	3725	MAPK3	JUN
5925	1523	RB1	CUX1
7157	1877	TP53	E4F1
1869	6670	E2F1	SP3
5295	8660	PIK3R1	IRS2
5336	2534	PLCG2	FYN
5925	2444	RB1	FRK
7157	900	TP53	CCNG1
2885	1815	GRB2	DRD4
2885	10818	GRB2	FRS2
2885	11184	GRB2	MAP4K1
207	9846	AKT1	GAB2
7157	4904	TP53	YBX1
5290	9351	PIK3CA	SLC9A3R2
6464	1441	SHC1	CSF3R
2885	3560	GRB2	IL2RB
7157	6599	TP53	SMARCC1
1869	2965	E2F1	GTF2H1
5925	26574	RB1	AATF
5295	558	PIK3R1	AXL
7157	9112	TP53	MTA1
1956	1432	EGFR	MAPK14
25759	3791	SHC2	KDR
595	23582	CCND1	CCNDBP1
5159	1398	PDGFRB	CRK
5295	8038	PIK3R1	ADAM12
2885	9564	GRB2	BCAR1
5296	1435	PIK3R2	CSF1
1871	7030	E2F3	TFE3
2885	9101	GRB2	USP8
5582	7074	PRKCG	TIAM1
7157	5601	TP53	MAPK9
5579	5997	PRKCB1	RGS2
5594	1386	MAPK1	ATF2
7157	7011	TP53	TEP1
5925	6619	RB1	SNAPC3
7157	2071	TP53	ERCC3
208	26060	AKT2	APPL1
1869	5245	E2F1	PHB
2885	1436	GRB2	CSF1R
7157	8555	TP53	CDC14B
1026	5684	CDKN1A	PSMA3
2885	92799	GRB2	SHKBP1
6654	10006	SOS1	ABI1
3265	9138	HRAS	ARHGEF1
7157	675	TP53	BRCA2
5578	7074	PRKCA	TIAM1
208	2932	AKT2	GSK3B
5335	1796	PLCG1	DOK1
595	56654	CCND1	NPDC1
3265	5921	HRAS	RASA1
1869	5813	E2F1	PURA
7157	4194	TP53	MDM4
5925	5468	RB1	PPARG
5925	1877	RB1	E4F1
7157	5747	TP53	PTK2
1869	4790	E2F1	NFKB1
1026	56647	CDKN1A	BCCIP
5925	22938	RB1	SNW1
7157	8575	TP53	PRKRA
5925	3065	RB1	HDAC1
5925	7375	RB1	USP4
5578	4968	PRKCA	OGG1
1869	6668	E2F1	SP2
1869	8454	E2F1	CUL1
7157	6597	TP53	SMARCA4
7157	10498	TP53	CARM1
3479	3487	IGF1	IGFBP4
5925	8900	RB1	CCNA1
5894	5058	RAF1	PAK1
5295	25	PIK3R1	ABL1
1869	56160	E2F1	NDNL2
5335	6452	PLCG1	SH3BP2
2885	55824	GRB2	PAG1
2885	2889	GRB2	RAPGEF1
1956	2887	EGFR	GRB10
2885	3064	GRB2	HTT
5594	5037	MAPK1	PEBP1
3265	22806	HRAS	IKZF3
5894	4217	RAF1	MAP3K5
7157	10987	TP53	COPS5
5925	6617	RB1	SNAPC1
5335	2549	PLCG1	GAB1
5335	7275	PLCG1	TUB
3265	3643	HRAS	INSR
1869	1820	E2F1	ARID3A
5894	993	RAF1	CDC25A
7157	6790	TP53	AURKA
801	5136	CALM1	PDE1A
1869	6502	E2F1	SKP2
4193	10197	MDM2	PSME3
1026	1647	CDKN1A	GADD45A
5335	5338	PLCG1	PLD2
5728	2099	PTEN	ESR1
5290	11033	PIK3CA	CENTA1
7157	6117	TP53	RPA1
6464	1605	SHC1	DAG1
5579	54101	PRKCB1	RIPK4
5925	2972	RB1	BRF1
1956	367	EGFR	AR
207	1124	AKT1	CHN2
5290	545	PIK3CA	ATR
5925	4654	RB1	MYOD1
2885	3716	GRB2	JAK1
7157	25898	TP53	RCHY1
7157	9232	TP53	PTTG1
5155	3339	PDGFB	HSPG2
4193	1488	MDM2	CTBP2
7157	983	TP53	CDC2
5925	5371	RB1	PML
1021	1032	CDK6	CDKN2D
7157	7022	TP53	TFAP2C
1026	6418	CDKN1A	SET
1869	4194	E2F1	MDM4
7157	2042	TP53	EPHA3
1869	11073	E2F1	TOPBP1
6464	4035	SHC1	LRP1
5295	30011	PIK3R1	SH3KBP1
5335	8301	PLCG1	PICALM
1956	993	EGFR	CDC25A
2885	116870	GRB2	Mta1
7157	5591	TP53	PRKDC
5335	4915	PLCG1	NTRK2
6464	1969	SHC1	EPHA2
5156	56034	PDGFRA	PDGFC
5290	867	PIK3CA	CBL
5925	9984	RB1	THOC1
5894	367	RAF1	AR
10000	5590	AKT3	PRKCZ
801	4137	CALM1	MAPT
5579	10672	PRKCB1	GNA13
5604	23162	MAP2K1	MAPK8IP3
5604	5037	MAP2K1	PEBP1
5594	3856	MAPK1	KRT8
7157	890	TP53	CCNA2
2885	8651	GRB2	SOCS1
6464	5580	SHC1	PRKCD
5594	4751	MAPK1	NEK2
5295	9564	PIK3R1	BCAR1
4193	1487	MDM2	CTBP1
1869	5933	E2F1	RBL1
1869	6046	E2F1	BRD2
5594	9759	MAPK1	HDAC4
6464	3717	SHC1	JAK2
5925	5245	RB1	PHB
2885	25	GRB2	ABL1
7157	3837	TP53	KPNB1
207	5361	AKT1	PLXNA1
6464	2690	SHC1	GHR
1021	5495	CDK6	PPM1B
7157	5888	TP53	RAD51
5925	6908	RB1	TBP
5335	3702	PLCG1	ITK
5578	4255	PRKCA	MGMT
5295	7094	PIK3R1	TLN1
5925	5080	RB1	PAX6
7157	7155	TP53	TOP2B
1956	5287	EGFR	PIK3C2B
5155	7057	PDGFB	THBS1
801	6014	CALM1	RIT2
207	1027	AKT1	CDKN1B
7157	2099	TP53	ESR1
5335	27040	PLCG1	LAT
5594	4609	MAPK1	MYC
5335	867	PLCG1	CBL
7157	7319	TP53	UBE2A
7157	7534	TP53	YWHAZ
2885	8751	GRB2	ADAM15
3265	8036	HRAS	SHOC2
5295	1969	PIK3R1	EPHA2
1950	2065	EGF	ERBB3
815	1739	CAMK2A	DLG1
595	1028	CCND1	CDKN1C
207	7534	AKT1	YWHAZ
5335	54822	PLCG1	TRPM7
208	57630	AKT2	SH3RF1
2885	10657	GRB2	KHDRBS1
1956	1398	EGFR	CRK
7157	9014	TP53	TAF1B
801	5475	CALM1	PPEF1
1019	672	CDK4	BRCA1
2885	9846	GRB2	GAB2
7157	9013	TP53	TAF1C
5925	5928	RB1	RBBP4
7157	5371	TP53	PML
7157	10197	TP53	PSME3
5594	5778	MAPK1	PTPN7
1956	11184	EGFR	MAP4K1
2885	27040	GRB2	LAT
7157	9577	TP53	BRE
5594	7249	MAPK1	TSC2
5894	598	RAF1	BCL2L1
5159	2888	PDGFRB	GRB14
2885	2549	GRB2	GAB1
5578	9464	PRKCA	HAND2
5925	5055	RB1	SERPINB2
3479	3485	IGF1	IGFBP2
5295	2690	PIK3R1	GHR
7157	7316	TP53	UBC
5335	2934	PLCG1	GSN
2885	3674	GRB2	ITGA2B
1019	4654	CDK4	MYOD1
2885	5782	GRB2	PTPN12
1869	890	E2F1	CCNA2
5296	558	PIK3R2	AXL
207	3615	AKT1	IMPDH2
5925	5036	RB1	PA2G4
5295	2534	PIK3R1	FYN
4193	10524	MDM2	HTATIP
2885	2060	GRB2	EPS15
1956	5770	EGFR	PTPN1
595	367	CCND1	AR
5728	367	PTEN	AR
5296	1399	PIK3R2	CRKL
2885	1793	GRB2	DOCK1
7157	1387	TP53	CREBBP
5594	7175	MAPK1	TPR
4193	27085	MDM2	MTBP
5335	5586	PLCG1	PKN2
5295	392	PIK3R1	ARHGAP1
5295	7409	PIK3R1	VAV1
1019	11140	CDK4	CDC37
4193	4194	MDM2	MDM4
5579	5170	PRKCB1	PDPK1
5894	4609	RAF1	MYC
207	6198	AKT1	RPS6KB1
5595	84867	MAPK3	PTPN5
5894	5590	RAF1	PRKCZ
5595	1846	MAPK3	DUSP4
1869	1786	E2F1	DNMT1
7157	7020	TP53	TFAP2A
5578	4000	PRKCA	LMNA
5294	613	PIK3CG	BCR
1956	4582	EGFR	MUC1
5159	5781	PDGFRB	PTPN11
7157	7443	TP53	VRK1
5295	4792	PIK3R1	NFKBIA
7157	10153	TP53	CEBPZ
5595	5778	MAPK3	PTPN7
6464	1445	SHC1	CSK
5335	5979	PLCG1	RET
2885	1441	GRB2	CSF3R
7157	9440	TP53	MED17
53358	9743	SHC3	RICS
801	8826	CALM1	IQGAP1
1956	834	EGFR	CASP1
5894	22800	RAF1	RRAS2
3480	9021	IGF1R	SOCS3
2885	9712	GRB2	USP6NL
5925	4176	RB1	MCM7
5595	2969	MAPK3	GTF2I
2885	1639	GRB2	DCTN1
7157	3313	TP53	HSPA9
5925	3725	RB1	JUN
3479	7018	IGF1	TF
207	572	AKT1	BAD
2885	6853	GRB2	SYN1
801	5470	CALM1	PPEF2
1956	867	EGFR	CBL
2885	6452	GRB2	SH3BP2
7157	3091	TP53	HIF1A
5578	22927	PRKCA	HABP4
5925	5931	RB1	RBBP7
2885	4582	GRB2	MUC1
5728	1457	PTEN	CSNK2A1
7157	3172	TP53	HNF4A
2885	29760	GRB2	BLNK
2885	5747	GRB2	PTK2
4193	900	MDM2	CCNG1
7157	7153	TP53	TOP2A
3480	3486	IGF1R	IGFBP3
2885	3815	GRB2	KIT
207	4296	AKT1	MAP3K11
6464	780	SHC1	DDR1
1026	1460	CDKN1A	CSNK2B
7157	1385	TP53	CREB1
801	6929	CALM1	TCF3
5728	260425	PTEN	MAGI3
5594	6195	MAPK1	RPS6KA1
5925	25	RB1	ABL1
7157	6908	TP53	TBP
6654	4690	SOS1	NCK1
2885	30011	GRB2	SH3KBP1
5335	5795	PLCG1	PTPRJ
207	3164	AKT1	NR4A1
2885	10040	GRB2	TOM1L1
5594	56940	MAPK1	DUSP22
6464	3560	SHC1	IL2RB
5295	10657	PIK3R1	KHDRBS1
5595	5606	MAPK3	MAP2K3
7157	3064	TP53	HTT
7157	25	TP53	ABL1
3265	5910	HRAS	RAP1GDS1
6464	2059	SHC1	EPS8
5295	3932	PIK3R1	LCK
5925	7799	RB1	PRDM2
1956	23624	EGFR	CBLC
6464	79801	SHC1	SHCBP1
5595	2115	MAPK3	ETV1
2885	940	GRB2	CD28
801	6925	CALM1	TCF4
1869	1017	E2F1	CDK2
5925	9643	RB1	MORF4L2
7157	11143	TP53	MYST2
1869	7027	E2F1	TFDP1
815	2904	CAMK2A	GRIN2B
5894	7534	RAF1	YWHAZ
801	2868	CALM1	GRK4
7157	7707	TP53	ZNF148
5594	9149	MAPK1	DYRK1B
7157	1263	TP53	PLK3
5894	5037	RAF1	PEBP1
5335	4916	PLCG1	NTRK3
1026	5111	CDKN1A	PCNA
3479	3490	IGF1	IGFBP7
5335	7454	PLCG1	WAS
5578	60312	PRKCA	AFAP1
801	5116	CALM1	PCNT
5295	2212	PIK3R1	FCGR2A
2885	1969	GRB2	EPHA2
2885	80306	GRB2	MED28
6654	6453	SOS1	ITSN1
5295	10870	PIK3R1	HCST
5925	672	RB1	BRCA1
207	672	AKT1	BRCA1
207	1432	AKT1	MAPK14
595	7068	CCND1	THRB
5594	6776	MAPK1	STAT5A
1956	9046	EGFR	DOK2
673	5906	BRAF	RAP1A
1950	2064	EGF	ERBB2
7157	5325	TP53	PLAGL1
1956	1499	EGFR	CTNNB1
3265	9610	HRAS	RIN1
2885	259215	GRB2	C6orf21
5295	3667	PIK3R1	IRS1
1870	6046	E2F2	BRD2
2885	867	GRB2	CBL
5578	688	PRKCA	KLF5
801	4638	CALM1	MYLK
1956	374	EGFR	AREG
7157	6880	TP53	TAF9
5925	23741	RB1	EID1
5335	387	PLCG1	RHOA
5582	2893	PRKCG	GRIA4
2885	9185	GRB2	REPS2
5894	596	RAF1	BCL2
3480	10938	IGF1R	EHD1
5925	7421	RB1	VDR
5925	367	RB1	AR
7157	7158	TP53	TP53BP1
3480	2887	IGF1R	GRB10
3480	8835	IGF1R	SOCS2
7157	3276	TP53	PRMT1
2885	240	GRB2	ALOX5
5894	2786	RAF1	GNG4
5728	9961	PTEN	MVP
5894	5906	RAF1	RAP1A
7157	26354	TP53	GNL3
5595	4609	MAPK3	MYC
5595	5801	MAPK3	PTPRR
7157	7486	TP53	WRN
2885	154	GRB2	ADRB2
1956	5777	EGFR	PTPN6
5295	940	PIK3R1	CD28
5156	857	PDGFRA	CAV1
595	1027	CCND1	CDKN1B
2885	1398	GRB2	CRK
5295	1796	PIK3R1	DOK1
7157	57178	TP53	ZMIZ1
207	1326	AKT1	MAP3K8
7157	5469	TP53	MED1
2885	10253	GRB2	SPRY2
5159	8440	PDGFRB	NCK2
2885	5148	GRB2	PDE6G
7157	8556	TP53	CDC14A
4193	2099	MDM2	ESR1
1956	857	EGFR	CAV1
5579	60312	PRKCB1	AFAP1
5594	8870	MAPK1	IER3
5894	23551	RAF1	RASD2
7157	5300	TP53	PIN1
2885	10492	GRB2	SYNCRIP
7157	4331	TP53	MNAT1
1029	900	CDKN2A	CCNG1
5894	3717	RAF1	JAK2
3479	3486	IGF1	IGFBP3
7157	79184	TP53	BRCC3
5295	5829	PIK3R1	PXN
7157	28996	TP53	HIPK2
5154	11333	PDGFA	PDAP1
5894	5245	RAF1	PHB
5594	2099	MAPK1	ESR1
3265	266747	HRAS	RGL4
1026	1017	CDKN1A	CDK2
2885	613	GRB2	BCR
2885	5781	GRB2	PTPN11
5595	1848	MAPK3	DUSP6
1019	1050	CDK4	CEBPA
6654	17444	SOS1	Grap2
5154	3339	PDGFA	HSPG2
2885	2324	GRB2	FLT4
3479	3416	IGF1	IDE
5290	9368	PIK3CA	SLC9A3R1
5604	4216	MAP2K1	MAP3K4
6464	55824	SHC1	PAG1
2885	139716	GRB2	GAB3
207	2932	AKT1	GSK3B
5925	1786	RB1	DNMT1
5894	7529	RAF1	YWHAB
595	2033	CCND1	EP300
5894	157310	RAF1	PEBP4
801	3781	CALM1	KCNN2
1021	1017	CDK6	CDK2
818	6236	CAMK2G	RRAD
5335	28964	PLCG1	GIT1
3265	83593	HRAS	RASSF5
4193	3091	MDM2	HIF1A
5925	9321	RB1	TRIP11
801	1264	CALM1	CNN1
1956	1500	EGFR	CTNND1
5894	22808	RAF1	MRAS
5336	640	PLCG2	BLK
5594	6721	MAPK1	SREBF2
2885	5786	GRB2	PTPRA
1026	5292	CDKN1A	PIM1
5594	708	MAPK1	C1QBP
2885	1814	GRB2	DRD3
5594	8682	MAPK1	PEA15
3265	4301	HRAS	MLLT4
5578	9421	PRKCA	HAND1
5925	10620	RB1	ARID3B
815	466	CAMK2A	ATF1
6464	17444	SHC1	Grap2
5335	4914	PLCG1	NTRK1
5594	476	MAPK1	ATP1A1
1869	6667	E2F1	SP1
7157	8554	TP53	PIAS1
815	22999	CAMK2A	RIMS1
2885	3635	GRB2	INPP5D
207	5588	AKT1	PRKCQ
3479	3488	IGF1	IGFBP5
2885	2120	GRB2	ETV6
5925	196	RB1	AHR
7157	53325	TP53	Banp
6464	5979	SHC1	RET
5894	573	RAF1	BAG1
5295	10376	PIK3R1	TUBA1B
5594	8649	MAPK1	MAP2K1IP1
1956	3728	EGFR	JUP
1019	29950	CDK4	SERTAD1
7157	4692	TP53	NDN
1021	5515	CDK6	PPP2CA
1029	29950	CDKN2A	SERTAD1
5925	6839	RB1	SUV39H1
5582	5997	PRKCG	RGS2
801	7442	CALM1	TRPV1
7157	3146	TP53	HMGB1
369	51497	ARAF	TH1L
2885	51517	GRB2	NCKIPSD
7157	641	TP53	BLM
3480	4734	IGF1R	NEDD4
2885	3183	GRB2	HNRNPC
6464	9261	SHC1	MAPKAPK2
7157	578	TP53	BAK1
5594	84867	MAPK1	PTPN5
5925	20586	RB1	Smarca4
5925	7343	RB1	UBTF
5594	6868	MAPK1	ADAM17
1029	894	CDKN2A	CCND2
7157	1958	TP53	EGR1
4193	5716	MDM2	PSMD10
207	1147	AKT1	CHUK
5925	1051	RB1	CEBPB
5604	2887	MAP2K1	GRB10
5290	23551	PIK3CA	RASD2
5335	9531	PLCG1	BAG3
5594	1845	MAPK1	DUSP3
207	5058	AKT1	PAK1
7157	1111	TP53	CHEK1
815	8851	CAMK2A	CDK5R1
5894	10256	RAF1	CNKSR1
4193	3065	MDM2	HDAC1
5295	2549	PIK3R1	GAB1
595	2099	CCND1	ESR1
6654	2534	SOS1	FYN
2885	868	GRB2	CBLB
5290	25780	PIK3CA	RASGRP3
5925	5929	RB1	RBBP5
805	4082	CALM2	MARCKS
5595	1845	MAPK3	DUSP3
7157	94241	TP53	TP53INP1
5335	3815	PLCG1	KIT
5335	2064	PLCG1	ERBB2
5925	8804	RB1	CREG1
2885	2690	GRB2	GHR
6464	4915	SHC1	NTRK2
5594	2274	MAPK1	FHL2
5925	10933	RB1	MORF4L1
6464	3691	SHC1	ITGB4
6464	351	SHC1	APP
5594	2626	MAPK1	GATA4
4193	6908	MDM2	TBP
5594	2872	MAPK1	MKNK2
5335	5175	PLCG1	PECAM1
5894	23162	RAF1	MAPK8IP3
5156	867	PDGFRA	CBL
6464	2324	SHC1	FLT4
5728	1459	PTEN	CSNK2A2
1029	84725	CDKN2A	PLEKHA8
5290	8525	PIK3CA	DGKZ
3480	5921	IGF1R	RASA1
5335	5058	PLCG1	PAK1
2885	4233	GRB2	MET
1869	4692	E2F1	NDN
5295	7430	PIK3R1	EZR
3265	5900	HRAS	RALGDS
2885	1759	GRB2	DNM1
5925	27043	RB1	PELP1
5925	5422	RB1	POLA1
2885	7409	GRB2	VAV1
5295	3815	PIK3R1	KIT
2885	5287	GRB2	PIK3C2B
5595	476	MAPK3	ATP1A1
1021	11140	CDK6	CDC37
1869	56654	E2F1	NPDC1
5295	6461	PIK3R1	SHB
801	2869	CALM1	GRK5
7157	2033	TP53	EP300
207	64400	AKT1	AKTIP
1026	10912	CDKN1A	GADD45G
801	367	CALM1	AR
2885	4914	GRB2	NTRK1
2885	3717	GRB2	JAK2
4193	6872	MDM2	TAF1
5335	10399	PLCG1	GNB2L1
5925	1386	RB1	ATF2
5894	6714	RAF1	SRC
1019	1027	CDK4	CDKN1B
5595	7054	MAPK3	TH
1029	84687	CDKN2A	PPP1R9B
6654	1398	SOS1	CRK
5579	10399	PRKCB1	GNB2L1
5595	1847	MAPK3	DUSP5
5594	10318	MAPK1	TNIP1
7157	7874	TP53	USP7
5595	9759	MAPK3	HDAC4
5604	1326	MAP2K1	MAP3K8
5578	4001	PRKCA	LMNB1
5925	286826	RB1	LIN9
1026	51191	CDKN1A	HERC5
2885	116871	GRB2	Mta3
5894	15461	RAF1	Hras1
5925	1025	RB1	CDK9
5595	6689	MAPK3	SPIB
5578	5997	PRKCA	RGS2
801	6857	CALM1	SYT1
3845	9770	KRAS	RASSF2
2885	558	GRB2	AXL
5894	5934	RAF1	RBL2
6464	161	SHC1	AP2A2
5594	10140	MAPK1	TOB1
7157	472	TP53	ATM
2885	3667	GRB2	IRS1
1869	8900	E2F1	CCNA1
2885	1605	GRB2	DAG1
207	8115	AKT1	TCL1A
3480	5781	IGF1R	PTPN11
7157	467	TP53	ATF3
3480	7531	IGF1R	YWHAE
6464	4914	SHC1	NTRK1
3845	83593	KRAS	RASSF5
4193	2033	MDM2	EP300
5295	2057	PIK3R1	EPOR
5594	1848	MAPK1	DUSP6
2885	4214	GRB2	MAP3K1
7157	2965	TP53	GTF2H1
7157	112858	TP53	TP53RK
5296	2534	PIK3R2	FYN
7157	54840	TP53	APTX
4193	8650	MDM2	NUMB
7157	6275	TP53	S100A4
4193	25	MDM2	ABL1
5594	51366	MAPK1	UBR5
3480	3716	IGF1R	JAK1
5578	6624	PRKCA	FSCN1
2885	4486	GRB2	MST1R
3265	5863	HRAS	RGL2
5578	708	PRKCA	C1QBP
815	1385	CAMK2A	CREB1
2885	3572	GRB2	IL6ST
5578	476	PRKCA	ATP1A1
3265	11186	HRAS	RASSF1
2885	25970	GRB2	SH2B1
5579	695	PRKCB1	BTK
5894	1831	RAF1	TSC22D3
5335	3937	PLCG1	LCP2
1956	2069	EGFR	EREG
5295	924	PIK3R1	CD7
801	6622	CALM1	SNCA
7157	9015	TP53	TAF1A
3845	5900	KRAS	RALGDS
5925	1788	RB1	DNMT3A
207	7249	AKT1	TSC2
6464	3667	SHC1	IRS1
5595	708	MAPK3	C1QBP
1956	5359	EGFR	PLSCR1
4193	8850	MDM2	PCAF
1956	859	EGFR	CAV3
7157	6598	TP53	SMARCB1
5290	3932	PIK3CA	LCK
7157	1022	TP53	CDK7
2885	4133	GRB2	MAP2
5925	1017	RB1	CDK2
6464	5782	SHC1	PTPN12
5925	23054	RB1	NCOA6
5925	10131	RB1	TRAP1
5296	2064	PIK3R2	ERBB2
818	4089	CAMK2G	SMAD4
5295	7454	PIK3R1	WAS
595	5111	CCND1	PCNA
5894	10971	RAF1	YWHAQ
5595	8569	MAPK3	MKNK1
5335	1915	PLCG1	EEF1A1
7157	8850	TP53	PCAF
1956	5921	EGFR	RASA1
5335	8711	PLCG1	TNK1
5579	25780	PRKCB1	RASGRP3
5925	8507	RB1	ENC1
5894	4214	RAF1	MAP3K1
7157	902	TP53	CCNH
3480	23365	IGF1R	ARHGEF12
1026	7083	CDKN1A	TK1
1956	1845	EGFR	DUSP3
5894	6009	RAF1	RHEB
801	6548	CALM1	SLC9A1
5594	842	MAPK1	CASP9
3479	4856	IGF1	NOV
5335	25	PLCG1	ABL1
2885	8976	GRB2	WASL
595	51191	CCND1	HERC5
5925	3146	RB1	HMGB1
2885	356	GRB2	FASLG
7157	1017	TP53	CDK2
5925	4331	RB1	MNAT1
1026	142	CDKN1A	PARP1
5295	12387	PIK3R1	Ctnnb1
5578	552	PRKCA	AVPR1A
1956	1445	EGFR	CSK
7157	50484	TP53	RRM2B
5728	7332	PTEN	UBE2L3
53358	4915	SHC3	NTRK2
1956	6451	EGFR	SH3BGRL
595	8850	CCND1	PCAF
1956	8651	EGFR	SOCS1
5594	7409	MAPK1	VAV1
1026	983	CDKN1A	CDC2
595	8841	CCND1	HDAC3
5336	868	PLCG2	CBLB
2885	2185	GRB2	PTK2B
1956	3636	EGFR	INPPL1
6464	25	SHC1	ABL1
6464	4921	SHC1	DDR2
5595	4067	MAPK3	LYN
1021	894	CDK6	CCND2
207	3654	AKT1	IRAK1
5894	2810	RAF1	SFN
5335	6714	PLCG1	SRC
207	5364	AKT1	PLXNB1
1956	5753	EGFR	PTK6
2885	933	GRB2	CD22
207	5170	AKT1	PDPK1
5925	5932	RB1	RBBP8
5156	3690	PDGFRA	ITGB3
207	3326	AKT1	HSP90AB1
1019	896	CDK4	CCND3
5594	80824	MAPK1	DUSP16
5594	1432	MAPK1	MAPK14
6464	800	SHC1	CALD1
5594	7316	MAPK1	UBC
5294	2046	PIK3CG	EPHA8
2885	54900	GRB2	LAX1
1956	5566	EGFR	PRKACA
5295	22800	PIK3R1	RRAS2
207	4088	AKT1	SMAD3
7157	2932	TP53	GSK3B
7157	7490	TP53	WT1
1019	28988	CDK4	DBNL
1956	7454	EGFR	WAS
5595	110651	MAPK3	Rps6ka3
5159	5610	PDGFRB	EIF2AK2
2885	2064	GRB2	ERBB2
5336	695	PLCG2	BTK
595	5981	CCND1	RFC1
5159	4690	PDGFRB	NCK1
2885	5921	GRB2	RASA1
5335	8525	PLCG1	DGKZ
3480	2770	IGF1R	GNAI1
4193	409	MDM2	ARRB2
6464	5747	SHC1	PTK2
5295	2065	PIK3R1	ERBB3
8503	8660	PIK3R3	IRS2
5595	3643	MAPK3	INSR
5595	6197	MAPK3	RPS6KA3
4193	6135	MDM2	RPL11
2885	10451	GRB2	VAV3
1956	2060	EGFR	EPS15
5595	8649	MAPK3	MAP2K1IP1
5578	9590	PRKCA	AKAP12
5579	1439	PRKCB1	CSF2RB
1956	1839	EGFR	HBEGF
5290	8471	PIK3CA	IRS4
5290	2934	PIK3CA	GSN
5159	6643	PDGFRB	SNX2
5595	2764	MAPK3	GMFB
6464	634	SHC1	CEACAM1
1956	2185	EGFR	PTK2B
1956	10045	EGFR	SH2D3A
7157	580	TP53	BARD1
3480	5770	IGF1R	PTPN1
5295	3454	PIK3R1	IFNAR1
5925	573	RB1	BAG1
595	6774	CCND1	STAT3
3480	5747	IGF1R	PTK2
7157	4792	TP53	NFKBIA
3480	7532	IGF1R	YWHAG
5335	8660	PLCG1	IRS2
5925	613	RB1	BCR
5894	8036	RAF1	SHOC2
1956	30011	EGFR	SH3KBP1
1956	6772	EGFR	STAT1
207	9261	AKT1	MAPKAPK2
7157	6872	TP53	TAF1
1029	6135	CDKN2A	RPL11
5295	2242	PIK3R1	FES
5925	8535	RB1	CBX4
1019	57180	CDK4	ACTR3B
207	5586	AKT1	PKN2
5295	867	PIK3R1	CBL
3480	1445	IGF1R	CSK
595	9978	CCND1	RBX1
7157	30008	TP53	EFEMP2
5582	2557	PRKCG	GABRA4
1021	896	CDK6	CCND3
5295	9846	PIK3R1	GAB2
2885	1399	GRB2	CRKL
5156	6643	PDGFRA	SNX2
3480	9342	IGF1R	SNAP29
1019	894	CDK4	CCND2
5159	3690	PDGFRB	ITGB3
1956	7316	EGFR	UBC
7157	7150	TP53	TOP1
6464	3791	SHC1	KDR
5894	3716	RAF1	JAK1
6464	1796	SHC1	DOK1
5925	8841	RB1	HDAC3
5582	7532	PRKCG	YWHAG
5594	1843	MAPK1	DUSP1
4193	7316	MDM2	UBC
2885	8826	GRB2	IQGAP1
5594	5581	MAPK1	PRKCE
3480	2099	IGF1R	ESR1
207	3858	AKT1	KRT10
2885	2066	GRB2	ERBB4
7157	2810	TP53	SFN
7157	6135	TP53	RPL11
5579	4001	PRKCB1	LMNB1
5159	8723	PDGFRB	SNX4
5335	933	PLCG1	CD22
5295	3717	PIK3R1	JAK2
4193	8493	MDM2	PPM1D
5335	6850	PLCG1	SYK
5296	2065	PIK3R2	ERBB3
5294	3266	PIK3CG	ERAS
1956	2549	EGFR	GAB1
5290	3667	PIK3CA	IRS1
5290	9138	PIK3CA	ARHGEF1
2885	8631	GRB2	SKAP1
1956	9020	EGFR	MAP3K14
1026	890	CDKN1A	CCNA2
4193	7319	MDM2	UBE2A
5894	2908	RAF1	NR3C1
5578	1742	PRKCA	DLG4
1956	6777	EGFR	STAT5B
5595	6623	MAPK3	SNCG
1019	8243	CDK4	SMC1A
5728	5829	PTEN	PXN
6464	4486	SHC1	MST1R
7157	1938	TP53	EEF2
1956	1051	EGFR	CEBPB
7157	91768	TP53	CABLES1
4193	6125	MDM2	RPL5
1869	6015	E2F1	RING1
207	9479	AKT1	MAPK8IP1
1019	5111	CDK4	PCNA
3265	7074	HRAS	TIAM1
7157	10474	TP53	TADA3L
5594	3643	MAPK1	INSR
5925	4784	RB1	NFIX
6464	868	SHC1	CBLB
5335	238	PLCG1	ALK
2885	7020	GRB2	TFAP2A
5925	7027	RB1	TFDP1
5335	4486	PLCG1	MST1R
3480	10399	IGF1R	GNB2L1
5335	9743	PLCG1	RICS
7157	7341	TP53	SUMO1
1956	819	EGFR	CAMLG
817	6222	CAMK2D	RPS18
673	7532	BRAF	YWHAG
1956	6004	EGFR	RGS16
1019	4067	CDK4	LYN
6464	3635	SHC1	INPP5D
207	7015	AKT1	TERT
6654	64787	SOS1	EPS8L2
5335	5921	PLCG1	RASA1
808	8780	CALM3	RIOK3
5594	6197	MAPK1	RPS6KA3
6464	9046	SHC1	DOK2
5578	7532	PRKCA	YWHAG
5594	9261	MAPK1	MAPKAPK2
6464	1439	SHC1	CSF2RB
2885	6402	GRB2	SELL
2885	7132	GRB2	TNFRSF1A
5295	916	PIK3R1	CD3E
2885	10188	GRB2	TNK2
1019	29883	CDK4	CNOT7
5335	6461	PLCG1	SHB
5925	6667	RB1	SP1
2885	5791	GRB2	PTPRE
5578	7430	PRKCA	EZR
4193	7341	MDM2	SUMO1
5894	7532	RAF1	YWHAG
5925	10741	RB1	RBBP9
673	10971	BRAF	YWHAQ
1871	23429	E2F3	RYBP
6464	1003	SHC1	CDH5
3265	3956	HRAS	LGALS1
5894	6237	RAF1	RRAS
1869	1022	E2F1	CDK7
2885	3875	GRB2	KRT18
2885	3856	GRB2	KRT8
1956	2064	EGFR	ERBB2
1029	2286	CDKN2A	FKBP2
207	4092	AKT1	SMAD7
6654	613	SOS1	BCR
1956	3084	EGFR	NRG1
1870	23429	E2F2	RYBP
5295	5781	PIK3R1	PTPN11
1956	7410	EGFR	VAV2
7157	2972	TP53	BRF1
207	3315	AKT1	HSPB1
1029	1877	CDKN2A	E4F1
2885	3872	GRB2	KRT17
5156	58533	PDGFRA	SNX6
5159	7409	PDGFRB	VAV1
5582	2554	PRKCG	GABRA1
7157	51741	TP53	WWOX
53358	238	SHC3	ALK
6464	2064	SHC1	ERBB2
207	117145	AKT1	THEM4
5894	3320	RAF1	HSP90AA1
2885	26191	GRB2	PTPN22
2885	6640	GRB2	SNTA1
2885	5339	GRB2	PLEC1
2885	5777	GRB2	PTPN6
6654	8440	SOS1	NCK2
1956	7082	EGFR	TJP1
5925	7029	RB1	TFDP2
1869	3065	E2F1	HDAC1
7157	9656	TP53	MDC1
5594	6196	MAPK1	RPS6KA2
2885	29127	GRB2	RACGAP1
673	7534	BRAF	YWHAZ
5595	1432	MAPK3	MAPK14
5578	5338	PRKCA	PLD2
5925	10399	RB1	GNB2L1
3265	7265	HRAS	TTC1
5578	928	PRKCA	CD9
5894	81848	RAF1	SPRY4
1019	332	CDK4	BIRC5
1956	6642	EGFR	SNX1
5578	7534	PRKCA	YWHAZ
7157	6285	TP53	S100B
1956	5573	EGFR	PRKAR1A
2885	2065	GRB2	ERBB3
5925	5926	RB1	ARID4A
6654	2059	SOS1	EPS8
5925	7161	RB1	TP73
1029	6790	CDKN2A	AURKA
5336	7409	PLCG2	VAV1
1956	3064	EGFR	HTT
5578	5337	PRKCA	PLD1
3479	3483	IGF1	IGFALS
7157	84289	TP53	ING5
5595	6196	MAPK3	RPS6KA2
5290	2776	PIK3CA	GNAQ
5728	5747	PTEN	PTK2
7157	81928	TP53	CABLES2
5296	7046	PIK3R2	TGFBR1
595	8202	CCND1	NCOA3
5594	4214	MAPK1	MAP3K1
207	4087	AKT1	SMAD2
3265	29899	HRAS	GPSM2
5336	6850	PLCG2	SYK
5159	6642	PDGFRB	SNX1
808	6927	CALM3	HNF1A
5579	7532	PRKCB1	YWHAG
7157	4738	TP53	NEDD8
1026	25792	CDKN1A	CIZ1
5295	868	PIK3R1	CBLB
6464	3561	SHC1	IL2RG
5595	8870	MAPK3	IER3
7157	5422	TP53	POLA1
5578	6505	PRKCA	SLC1A1
369	7532	ARAF	YWHAG
2885	2261	GRB2	FGFR3
1956	6714	EGFR	SRC
5295	2099	PIK3R1	ESR1
5295	6714	PIK3R1	SRC
207	3667	AKT1	IRS1
5156	1399	PDGFRA	CRKL
5894	5592	RAF1	PRKG1
6464	10451	SHC1	VAV3
5336	9846	PLCG2	GAB2
5159	30011	PDGFRB	SH3KBP1
1956	5747	EGFR	PTK2
1019	51035	CDK4	LOC51035
53358	4914	SHC3	NTRK1
5578	3688	PRKCA	ITGB1
5925	5934	RB1	RBL2
673	22808	BRAF	MRAS
6464	4067	SHC1	LYN
2885	58	GRB2	ACTA1
207	4515	AKT1	MTCP1
6464	3636	SHC1	INPPL1
1956	10451	EGFR	VAV3
5335	7462	PLCG1	LAT2
6654	5777	SOS1	PTPN6
6464	933	SHC1	CD22
5894	5581	RAF1	PRKCE
1956	5338	EGFR	PLD2
6464	2066	SHC1	ERBB4
2885	6855	GRB2	SYP
1029	5702	CDKN2A	PSMC3
4193	367	MDM2	AR
5295	7301	PIK3R1	TYRO3
5925	5933	RB1	RBL1
2885	7462	GRB2	LAT2
7157	7068	TP53	THRB
5925	6597	RB1	SMARCA4
5595	51366	MAPK3	UBR5
5335	5747	PLCG1	PTK2
7157	3621	TP53	ING1
3480	10451	IGF1R	VAV3
7157	3320	TP53	HSP90AA1
5894	22866	RAF1	CNKSR2
673	7529	BRAF	YWHAB
5335	6401	PLCG1	SELE
5894	7531	RAF1	YWHAE
1956	378	EGFR	ARF4
6464	2057	SHC1	EPOR
1956	58533	EGFR	SNX6
5159	1901	PDGFRB	EDG1
51806	9500	CALML5	MAGED1
5894	3932	RAF1	LCK
2885	9649	GRB2	RALGPS1
5296	867	PIK3R2	CBL
6464	238	SHC1	ALK
1026	891	CDKN1A	CCNB1
4193	7251	MDM2	TSG101
4193	7874	MDM2	USP7
1956	6774	EGFR	STAT3
51806	10971	CALML5	YWHAQ
1026	6774	CDKN1A	STAT3
1029	7319	CDKN2A	UBE2A
5291	5581	PIK3CB	PRKCE
7157	204851	TP53	HIPK1
1019	9126	CDK4	SMC3
5579	10611	PRKCB1	PDLIM5
7157	7515	TP53	XRCC1
369	2810	ARAF	SFN
5295	1399	PIK3R1	CRKL
1869	8295	E2F1	TRRAP
5159	1314	PDGFRB	COPA
207	7248	AKT1	TSC1
815	51510	CAMK2A	CHMP5
1956	3732	EGFR	CD82
5728	7329	PTEN	UBE2I
2885	6850	GRB2	SYK
1956	999	EGFR	CDH1
6654	10818	SOS1	FRS2
5295	1438	PIK3R1	CSF2RA
207	10273	AKT1	STUB1
1956	2241	EGFR	FER
1956	960	EGFR	CD44
5335	7535	PLCG1	ZAP70
5159	7410	PDGFRB	VAV2
1019	56475	CDK4	RPRM
1956	8737	EGFR	RIPK1
2885	302	GRB2	ANXA2
2885	8471	GRB2	IRS4
10000	8115	AKT3	TCL1A
6464	1399	SHC1	CRKL
1026	7251	CDKN1A	TSG101
801	4650	CALM1	MYO9B
595	7067	CCND1	THRA
6654	4233	SOS1	MET
7157	10848	TP53	PPP1R13L
5594	110651	MAPK1	Rps6ka3
5159	10451	PDGFRB	VAV3
5295	3554	PIK3R1	IL1R1
5295	9743	PIK3R1	RICS
5578	9463	PRKCA	PICK1
808	54984	CALM3	PINX1
5594	6622	MAPK1	SNCA
5925	6015	RB1	RING1
6464	9846	SHC1	GAB2
5295	3937	PIK3R1	LCP2
5335	7409	PLCG1	VAV1
5295	5175	PIK3R1	PECAM1
5294	4067	PIK3CG	LYN
2885	2322	GRB2	FLT3
7157	3308	TP53	HSPA4
6654	5781	SOS1	PTPN11
5894	7533	RAF1	YWHAH
3265	8525	HRAS	DGKZ
6464	2065	SHC1	ERBB3
5295	2263	PIK3R1	FGFR2
4893	4301	NRAS	MLLT4
7157	3428	TP53	IFI16
6654	6014	SOS1	RIT2
1956	8723	EGFR	SNX4
2885	10019	GRB2	SH2B3
5296	2066	PIK3R2	ERBB4
6464	4804	SHC1	NGFR
1026	1111	CDKN1A	CHEK1
1956	90678	EGFR	LRSAM1
1956	9021	EGFR	SOCS3
2885	6714	GRB2	SRC
1956	2065	EGFR	ERBB3
1956	6776	EGFR	STAT5A
5295	7046	PIK3R1	TGFBR1
2885	6461	GRB2	SHB
5894	10253	RAF1	SPRY2
595	4760	CCND1	NEUROD1
7157	51147	TP53	ING4
4193	23741	MDM2	EID1
5894	7409	RAF1	VAV1
5159	5921	PDGFRB	RASA1
6654	54869	SOS1	EPS8L1
207	79109	AKT1	MAPKAP1
1026	898	CDKN1A	CCNE1
1956	3717	EGFR	JAK2
5579	653361	PRKCB1	NCF1
5295	2776	PIK3R1	GNAQ
1029	4194	CDKN2A	MDM4
2885	3643	GRB2	INSR
1021	1027	CDK6	CDKN1B
5594	6623	MAPK1	SNCG
6654	30011	SOS1	SH3KBP1
7157	5602	TP53	MAPK10
5604	283455	MAP2K1	KSR2
595	7249	CCND1	TSC2
2885	7021	GRB2	TFAP2B
5578	10399	PRKCA	GNB2L1
5295	1436	PIK3R1	CSF1R
2885	10825	GRB2	NEU3
7157	5743	TP53	PTGS2
7157	5599	TP53	MAPK8
207	3320	AKT1	HSP90AA1
5156	8723	PDGFRA	SNX4
7157	6241	TP53	RRM2
207	5590	AKT1	PRKCZ
1956	5781	EGFR	PTPN11
5604	4214	MAP2K1	MAP3K1
3265	55914	HRAS	ERBB2IP
6464	6777	SHC1	STAT5B
5604	8649	MAP2K1	MAP2K1IP1
6464	4233	SHC1	MET
7157	7251	TP53	TSG101
5894	331	RAF1	XIAP
3480	3667	IGF1R	IRS1
7157	2908	TP53	NR3C1
1869	5928	E2F1	RBBP4
5578	2697	PRKCA	GJA1
1956	17444	EGFR	Grap2
1956	6643	EGFR	SNX2
6654	25	SOS1	ABL1
1956	7409	EGFR	VAV1
207	9623	AKT1	TCL1B
7157	404663	TP53	TAG
595	10270	CCND1	AKAP8
5894	7416	RAF1	VDAC1
1956	9146	EGFR	HGS
7157	6794	TP53	STK11
5595	8986	MAPK3	RPS6KA4
7157	3065	TP53	HDAC1
2885	7410	GRB2	VAV2
5925	3066	RB1	HDAC2
5728	857	PTEN	CAV1
6464	2889	SHC1	RAPGEF1
208	8115	AKT2	TCL1A
673	2810	BRAF	SFN
5336	7462	PLCG2	LAT2
5925	23468	RB1	CBX5
1956	868	EGFR	CBLB
6654	4582	SOS1	MUC1
5595	6195	MAPK3	RPS6KA1
5578	2917	PRKCA	GRM7
5925	7112	RB1	TMPO
2885	83481	GRB2	EPPK1
5894	8837	RAF1	CFLAR
5925	7052	RB1	TGM2
6464	867	SHC1	CBL
2885	3791	GRB2	KDR
5336	5587	PLCG2	PRKD1
1019	50628	CDK4	GEMIN4
1019	5981	CDK4	RFC1
2885	171425	GRB2	CLYBL
5894	3266	RAF1	ERAS
815	1741	CAMK2A	DLG3
5290	4851	PIK3CA	NOTCH1
5335	5587	PLCG1	PRKD1
2885	3855	GRB2	KRT7
5579	4684	PRKCB1	NCAM1
8503	3667	PIK3R3	IRS1
5295	6853	PIK3R1	SYN1
7157	306	TP53	ANXA3
5925	896	RB1	CCND3
7157	6996	TP53	TDG
1871	1387	E2F3	CREBBP
369	5876	ARAF	RABGGTB
5296	3815	PIK3R2	KIT
1956	509	EGFR	ATP5C1
7157	1107	TP53	CHD3
7157	19241	TP53	Tmsb4x
1026	10399	CDKN1A	GNB2L1
7157	2948	TP53	GSTM4
7157	9587	TP53	MAD2L1BP
7157	403	TP53	ARL3
5728	10980	PTEN	COPS6
7157	5717	TP53	PSMD11
1871	65125	E2F3	WNK1
8503	10589	PIK3R3	DRAP1
7157	199745	TP53	THAP8
7157	10114	TP53	HIPK3
816	81	CAMK2B	ACTN4
805	4646	CALM2	MYO6
7157	6783	TP53	SULT1E1
1019	51534	CDK4	VTA1
369	24148	ARAF	PRPF6
1870	2274	E2F2	FHL2
1026	79885	CDKN1A	HDAC11
1869	23269	E2F1	MGA
369	59349	ARAF	KLHL12
369	10469	ARAF	TIMM44
3845	8036	KRAS	SHOC2
4893	51196	NRAS	PLCE1
7157	55643	TP53	BTBD2
7157	10210	TP53	TOPORS
25759	2321	SHC2	FLT1
5894	4043	RAF1	LRPAP1
7157	2079	TP53	ERH
5894	51765	RAF1	RP6-213H19.1
7157	286514	TP53	MAGEB18
1019	1032	CDK4	CDKN2D
1871	23269	E2F3	MGA
5295	5777	PIK3R1	PTPN6
3265	5147	HRAS	PDE6D
1869	1387	E2F1	CREBBP
5605	192176	MAP2K2	Flna
3845	5910	KRAS	RAP1GDS1
7157	6811	TP53	STX5
5728	3039	PTEN	HBA1
5894	5256	RAF1	PHKA2
1026	894	CDKN1A	CCND2
6464	10241	SHC1	CALCOCO2
1869	6689	E2F1	SPIB
5728	1114	PTEN	CHGB
1871	6689	E2F3	SPIB
5296	7006	PIK3R2	TEC
7157	6279	TP53	S100A8
7157	3910	TP53	LAMA4
1871	4605	E2F3	MYBL2
2885	7916	GRB2	BAT2
7157	10301	TP53	DLEU1
3265	5923	HRAS	RASGRF1
1019	9869	CDK4	SETDB1
2885	2047	GRB2	EPHB1
369	1460	ARAF	CSNK2B
5604	192176	MAP2K1	Flna
7157	10425	TP53	ARIH2
1956	9905	EGFR	SGSM2
7157	5867	TP53	RAB4A
7157	56144	TP53	PCDHA4
5728	283	PTEN	ANG
6464	2321	SHC1	FLT1
5894	11339	RAF1	OIP5
7157	53826	TP53	FXYD6
1870	6689	E2F2	SPIB
207	2175	AKT1	FANCA
7157	3315	TP53	HSPB1
3265	4763	HRAS	NF1
207	9411	AKT1	ARHGAP29
6464	3643	SHC1	INSR
369	55872	ARAF	PBK
7157	65990	TP53	C16orf24
5925	1874	RB1	E2F4
5728	10813	PTEN	UTP14A
369	6237	ARAF	RRAS
4893	5910	NRAS	RAP1GDS1
7157	9808	TP53	KIAA0087
1869	2274	E2F1	FHL2
2885	1840	GRB2	DTX1
3480	8651	IGF1R	SOCS1
5595	8682	MAPK3	PEA15
7157	7083	TP53	TK1
3845	3183	KRAS	HNRNPC
808	3785	CALM3	KCNQ2
1869	4605	E2F1	MYBL2
7157	5464	TP53	PPA1
369	445	ARAF	ASS1
369	2202	ARAF	EFEMP1
5159	83755	PDGFRB	KRTAP4-12
7157	5050	TP53	PAFAH1B3
7157	6638	TP53	SNRPN
7157	5272	TP53	SERPINB9
1026	11007	CDKN1A	CCDC85B
7157	8894	TP53	EIF2S2
1019	1030	CDK4	CDKN2B
5595	1843	MAPK3	DUSP1
805	55052	CALM2	MRPL20
369	8533	ARAF	COPS3
1870	387893	E2F2	SETD8
3479	3547	IGF1	IGSF1
805	3785	CALM2	KCNQ2
1019	826	CDK4	CAPNS1
5293	84164	PIK3CD	ASCC2
3265	6635	HRAS	SNRPE
7157	1031	TP53	CDKN2C
7157	6362	TP53	CCL18
208	4515	AKT2	MTCP1
1026	5861	CDKN1A	RAB1A
1871	5570	E2F3	PKIB
805	80726	CALM2	KIAA1683
7157	1856	TP53	DVL2
5925	4609	RB1	MYC
1019	7917	CDK4	BAT3
1869	5570	E2F1	PKIB
7157	29903	TP53	CCDC106
1871	2274	E2F3	FHL2
7157	22948	TP53	CCT5
208	9623	AKT2	TCL1B
815	81	CAMK2A	ACTN4
5335	2260	PLCG1	FGFR1
1869	7005	E2F1	TEAD3
7157	10063	TP53	COX17
7157	10200	TP53	MPHOSPH6
5894	7203	RAF1	CCT3
7157	6303	TP53	SAT1
1026	896	CDKN1A	CCND3
5595	1630	MAPK3	DCC
1026	51608	CDKN1A	C7orf20
7157	4860	TP53	NP
810	80726	CALML3	KIAA1683
7157	7572	TP53	ZNF24
7157	998	TP53	CDC42
7157	55339	TP53	WDR33
7157	613	TP53	BCR
1871	7005	E2F3	TEAD3
1870	9564	E2F2	BCAR1
7157	54819	TP53	ZCCHC10
1026	56159	CDKN1A	TEX11

## Sheet: NSCL Adjacency Lists
EntrezIDfor Prot A	EntrezID for Protein B	Gene symmbol for Protein A	Gene symmbol for Protein B
5295	2885	PIK3R1	GRB2
5296	5293	PIK3R2	PIK3CD
5170	5579	PDPK1	PRKCB1
83593	3265	RASSF5	HRAS
673	3265	BRAF	HRAS
3265	5894	HRAS	RAF1
5296	1950	PIK3R2	EGF
3265	6654	HRAS	SOS1
2885	1956	GRB2	EGFR
5925	1869	RB1	E2F1
5295	5290	PIK3R1	PIK3CA
2885	6654	GRB2	SOS1
5290	3265	PIK3CA	HRAS
572	207	BAD	AKT1
83593	3845	RASSF5	KRAS
1950	2064	EGF	ERBB2
5605	369	MAP2K2	ARAF
5295	369	PIK3R1	ARAF
5335	2885	PLCG1	GRB2
595	1029	CCND1	CDKN2A
5295	3265	PIK3R1	HRAS
5294	3265	PIK3CG	HRAS
23533	5294	PIK3R5	PIK3CG
207	673	AKT1	BRAF
1956	6654	EGFR	SOS1
8503	5925	PIK3R3	RB1
5295	5293	PIK3R1	PIK3CD
595	1021	CCND1	CDK6
595	5925	CCND1	RB1
5604	5894	MAP2K1	RAF1
5335	2064	PLCG1	ERBB2
5294	3845	PIK3CG	KRAS
83593	11186	RASSF5	RASSF1
595	1019	CCND1	CDK4
11186	3265	RASSF1	HRAS
5604	5594	MAP2K1	MAPK1
5594	842	MAPK1	CASP9
5605	5595	MAP2K2	MAPK3
1870	5925	E2F2	RB1
7039	1956	TGFA	EGFR
5925	5894	RB1	RAF1
5335	6654	PLCG1	SOS1
207	5894	AKT1	RAF1
1021	1029	CDK6	CDKN2A
5296	2064	PIK3R2	ERBB2
1019	1029	CDK4	CDKN2A
1956	1950	EGFR	EGF
5604	5595	MAP2K1	MAPK3
5170	207	PDPK1	AKT1
1956	2064	EGFR	ERBB2
5335	1956	PLCG1	EGFR
7157	1029	TP53	CDKN2A
673	5894	BRAF	RAF1
1956	5578	EGFR	PRKCA
3845	5894	KRAS	RAF1
5604	3265	MAP2K1	HRAS
4893	5894	NRAS	RAF1
5335	6655	PLCG1	SOS2
5594	5894	MAPK1	RAF1
2885	6655	GRB2	SOS2
2885	2064	GRB2	ERBB2
5295	5291	PIK3R1	PIK3CB
1956	6655	EGFR	SOS2
5595	5894	MAPK3	RAF1
7157	5594	TP53	MAPK1
7157	5595	TP53	MAPK3
5290	3845	PIK3CA	KRAS
5293	3265	PIK3CD	HRAS
8503	5290	PIK3R3	PIK3CA
5605	5594	MAP2K2	MAPK1
7157	26287	TP53	ANKRD2
5925	26959	RB1	HBP1
5170	5585	PDPK1	PKN1
7157	545	TP53	ATR
5925	905	RB1	CCNT2
2885	5573	GRB2	PRKAR1A
7157	4691	TP53	NCL
2885	3702	GRB2	ITK
595	672	CCND1	BRCA1
1021	1031	CDK6	CDKN2C
7157	7027	TP53	TFDP1
5295	5747	PIK3R1	PTK2
6654	10750	SOS1	GRAP
7157	7329	TP53	UBE2I
5925	10951	RB1	CBX1
2064	1499	ERBB2	CTNNB1
2885	1027	GRB2	CDKN1B
5594	2002	MAPK1	ELK1
5925	6872	RB1	TAF1
83593	22808	RASSF5	MRAS
5594	367	MAPK1	AR
595	8648	CCND1	NCOA1
5925	93621	RB1	MRFAP1
7157	6606	TP53	SMN1
5925	1786	RB1	DNMT1
7157	7159	TP53	TP53BP2
5925	4000	RB1	LMNA
6256	30836	RXRA	DNTTIP2
1869	7029	E2F1	TFDP2
7157	1263	TP53	PLK3
6256	8202	RXRA	NCOA3
5894	5598	RAF1	MAPK7
5335	27040	PLCG1	LAT
1950	23048	EGF	FNBP1
5925	8804	RB1	CREG1
1956	4690	EGFR	NCK1
7039	26003	TGFA	GORASP2
207	253260	AKT1	RICTOR
2885	7454	GRB2	WAS
207	6416	AKT1	MAP2K4
6256	10912	RXRA	GADD45G
7157	5610	TP53	EIF2AK2
7157	2074	TP53	ERCC6
5925	6908	RB1	TBP
7157	9219	TP53	MTA2
207	1027	AKT1	CDKN1B
5604	157310	MAP2K1	PEBP4
7157	2068	TP53	ERCC2
5594	8569	MAPK1	MKNK1
572	6281	BAD	S100A10
5579	156	PRKCB1	ADRBK1
1869	7158	E2F1	TP53BP1
5335	2321	PLCG1	FLT1
5582	60312	PRKCG	AFAP1
7157	8178	TP53	ELL
5594	5801	MAPK1	PTPRR
572	6195	BAD	RPS6KA1
5578	2562	PRKCA	GABRB3
1956	2888	EGFR	GRB14
1956	8440	EGFR	NCK2
1869	23054	E2F1	NCOA6
673	5909	BRAF	RAP1GAP
5578	22927	PRKCA	HABP4
3265	54922	HRAS	RASIP1
1019	1031	CDK4	CDKN2C
207	3611	AKT1	ILK
2885	4952	GRB2	OCRL
1950	7448	EGF	VTN
6256	5371	RXRA	PML
7157	5245	TP53	PHB
7157	2874	TP53	GPS2
5894	2887	RAF1	GRB10
5925	4193	RB1	MDM2
5295	1499	PIK3R1	CTNNB1
207	57761	AKT1	TRIB3
6655	9402	SOS2	GRAP2
5594	10174	MAPK1	SORBS3
5595	7054	MAPK3	TH
5335	10657	PLCG1	KHDRBS1
6256	19016	RXRA	Pparg
5925	8575	RB1	PRKRA
7157	142	TP53	PARP1
595	6872	CCND1	TAF1
5595	6721	MAPK3	SREBF2
2885	2057	GRB2	EPOR
1956	1634	EGFR	DCN
207	367	AKT1	AR
5595	3725	MAPK3	JUN
6256	4862	RXRA	NPAS2
5925	1523	RB1	CUX1
7157	1877	TP53	E4F1
1869	6670	E2F1	SP3
5336	2534	PLCG2	FYN
2885	5159	GRB2	PDGFRB
7157	900	TP53	CCNG1
2885	1815	GRB2	DRD4
2885	6464	GRB2	SHC1
2885	10818	GRB2	FRS2
5894	10256	RAF1	CNKSR1
207	9846	AKT1	GAB2
1956	1398	EGFR	CRK
7157	4904	TP53	YBX1
5290	9351	PIK3CA	SLC9A3R2
6256	3164	RXRA	NR4A1
2885	3560	GRB2	IL2RB
7157	6599	TP53	SMARCC1
7157	9014	TP53	TAF1B
5925	26574	RB1	AATF
5295	558	PIK3R1	AXL
7157	9112	TP53	MTA1
207	8115	AKT1	TCL1A
572	6622	BAD	SNCA
6256	9971	RXRA	NR1H4
6256	17873	RXRA	Gadd45b
595	23582	CCND1	CCNDBP1
1869	5813	E2F1	PURA
5295	8038	PIK3R1	ADAM12
2885	9564	GRB2	BCAR1
5296	1435	PIK3R2	CSF1
1871	7030	E2F3	TFE3
6256	8721	RXRA	EDF1
11186	203068	RASSF1	TUBB
5582	7074	PRKCG	TIAM1
1869	7027	E2F1	TFDP1
6256	4793	RXRA	NFKBIB
5595	708	MAPK3	C1QBP
7157	5601	TP53	MAPK9
1869	8454	E2F1	CUL1
2885	9846	GRB2	GAB2
5594	1386	MAPK1	ATF2
1021	1017	CDK6	CDK2
5925	6619	RB1	SNAPC3
7157	2071	TP53	ERCC3
208	26060	AKT2	APPL1
1869	5245	E2F1	PHB
2885	1436	GRB2	CSF1R
7157	8555	TP53	CDC14B
6256	7067	RXRA	THRA
2885	92799	GRB2	SHKBP1
6654	10006	SOS1	ABI1
3265	9138	HRAS	ARHGEF1
7157	675	TP53	BRCA2
5578	7074	PRKCA	TIAM1
208	2932	AKT2	GSK3B
5335	1796	PLCG1	DOK1
595	56654	CCND1	NPDC1
2064	2886	ERBB2	GRB7
3265	5921	HRAS	RASA1
572	599	BAD	BCL2L2
6256	8204	RXRA	NRIP1
7157	4194	TP53	MDM4
595	1026	CCND1	CDKN1A
5925	1877	RB1	E4F1
842	4671	CASP9	NAIP
7157	5747	TP53	PTK2
6789	5612	STK4	PRKRIR
5925	22938	RB1	SNW1
7157	8575	TP53	PRKRA
5894	598	RAF1	BCL2L1
5925	7375	RB1	USP4
5578	4968	PRKCA	OGG1
5925	5468	RB1	PPARG
7157	3837	TP53	KPNB1
2885	2549	GRB2	GAB1
7157	10498	TP53	CARM1
5925	8900	RB1	CCNA1
5894	5058	RAF1	PAK1
5295	25	PIK3R1	ABL1
1869	56160	E2F1	NDNL2
5335	6452	PLCG1	SH3BP2
2885	55824	GRB2	PAG1
2885	2889	GRB2	RAPGEF1
1956	2887	EGFR	GRB10
5594	5037	MAPK1	PEBP1
3265	22806	HRAS	IKZF3
5894	4217	RAF1	MAP3K5
6258	3164	RXRG	NR4A1
7157	10987	TP53	COPS5
5925	6617	RB1	SNAPC1
572	5566	BAD	PRKACA
5335	2549	PLCG1	GAB1
5335	7275	PLCG1	TUB
3265	3643	HRAS	INSR
1869	1820	E2F1	ARID3A
5925	3725	RB1	JUN
7157	6790	TP53	AURKA
7157	1385	TP53	CREB1
5335	5338	PLCG1	PLD2
5290	11033	PIK3CA	CENTA1
6256	5451	RXRA	POU2F1
7157	6117	TP53	RPA1
5579	54101	PRKCB1	RIPK4
5925	2972	RB1	BRF1
1956	367	EGFR	AR
207	1124	AKT1	CHN2
5290	545	PIK3CA	ATR
5925	4654	RB1	MYOD1
2885	3716	GRB2	JAK1
5335	387	PLCG1	RHOA
5335	4914	PLCG1	NTRK1
7157	328	TP53	APEX1
7157	983	TP53	CDC2
5925	5371	RB1	PML
1021	1032	CDK6	CDKN2D
7157	7022	TP53	TFAP2C
595	2033	CCND1	EP300
1869	4194	E2F1	MDM4
7157	2042	TP53	EPHA3
1869	11073	E2F1	TOPBP1
5295	30011	PIK3R1	SH3KBP1
5335	8301	PLCG1	PICALM
1956	993	EGFR	CDC25A
2885	116870	GRB2	Mta1
7157	5591	TP53	PRKDC
5335	4915	PLCG1	NTRK2
5290	867	PIK3CA	CBL
5925	9984	RB1	THOC1
5894	7534	RAF1	YWHAZ
10000	5590	AKT3	PRKCZ
5579	10672	PRKCB1	GNA13
5604	23162	MAP2K1	MAPK8IP3
5604	5037	MAP2K1	PEBP1
5594	3856	MAPK1	KRT8
7157	890	TP53	CCNA2
2885	8651	GRB2	SOCS1
6256	8648	RXRA	NCOA1
2064	55914	ERBB2	ERBB2IP
5170	6446	PDPK1	SGK1
5335	5156	PLCG1	PDGFRA
1869	5933	E2F1	RBL1
1869	6046	E2F1	BRD2
5594	9759	MAPK1	HDAC4
5925	5245	RB1	PHB
2885	25	GRB2	ABL1
5925	1051	RB1	CEBPB
207	5361	AKT1	PLXNA1
6256	10062	RXRA	NR1H3
1019	4654	CDK4	MYOD1
7157	5888	TP53	RAD51
2885	5770	GRB2	PTPN1
5335	3702	PLCG1	ITK
5578	4255	PRKCA	MGMT
5295	7094	PIK3R1	TLN1
5925	5080	RB1	PAX6
7157	7155	TP53	TOP2B
1956	5287	EGFR	PIK3C2B
7157	2099	TP53	ESR1
2064	6714	ERBB2	SRC
5594	4609	MAPK1	MYC
5335	867	PLCG1	CBL
7157	7319	TP53	UBE2A
7157	7534	TP53	YWHAZ
2885	8751	GRB2	ADAM15
3265	8036	HRAS	SHOC2
5295	1969	PIK3R1	EPHA2
1950	2065	EGF	ERBB3
2885	5979	GRB2	RET
595	1028	CCND1	CDKN1C
207	7534	AKT1	YWHAZ
5335	54822	PLCG1	TRPM7
208	57630	AKT2	SH3RF1
2885	10657	GRB2	KHDRBS1
5915	8648	RARB	NCOA1
1869	2965	E2F1	GTF2H1
11186	7283	RASSF1	TUBG1
83593	6237	RASSF5	RRAS
5579	5997	PRKCB1	RGS2
2064	1742	ERBB2	DLG4
5925	5928	RB1	RBBP4
7157	5371	TP53	PML
7157	10197	TP53	PSME3
5594	5778	MAPK1	PTPN7
1956	11184	EGFR	MAP4K1
2885	27040	GRB2	LAT
7157	9577	TP53	BRE
5594	7249	MAPK1	TSC2
7157	578	TP53	BAK1
5925	3065	RB1	HDAC1
1869	6668	E2F1	SP2
7157	6597	TP53	SMARCA4
5578	9464	PRKCA	HAND2
7157	672	TP53	BRCA1
5295	2690	PIK3R1	GHR
7157	7316	TP53	UBC
5335	2934	PLCG1	GSN
2885	3674	GRB2	ITGA2B
5295	2534	PIK3R1	FYN
7157	7011	TP53	TEP1
6256	5914	RXRA	RARA
2885	5782	GRB2	PTPN12
1869	890	E2F1	CCNA2
5296	558	PIK3R2	AXL
207	3615	AKT1	IMPDH2
5925	5036	RB1	PA2G4
7157	9013	TP53	TAF1C
6256	9759	RXRA	HDAC4
572	597	BAD	BCL2A1
2885	2060	GRB2	EPS15
6256	8431	RXRA	NR0B2
7157	5300	TP53	PIN1
595	367	CCND1	AR
5296	1399	PIK3R2	CRKL
7157	1387	TP53	CREBBP
572	9252	BAD	RPS6KA5
5594	7175	MAPK1	TPR
1956	859	EGFR	CAV3
5335	5586	PLCG1	PKN2
5295	392	PIK3R1	ARHGAP1
5295	7409	PIK3R1	VAV1
6256	7376	RXRA	NR1H2
1019	11140	CDK4	CDC37
5894	4609	RAF1	MYC
8503	3480	PIK3R3	IGF1R
5170	5586	PDPK1	PKN2
207	6198	AKT1	RPS6KB1
5595	84867	MAPK3	PTPN5
5894	5590	RAF1	PRKCZ
5894	5159	RAF1	PDGFRB
5595	1846	MAPK3	DUSP4
1869	1786	E2F1	DNMT1
7157	7020	TP53	TFAP2A
2885	1969	GRB2	EPHA2
5578	4000	PRKCA	LMNA
5294	613	PIK3CG	BCR
1956	4582	EGFR	MUC1
7157	7443	TP53	VRK1
5295	4792	PIK3R1	NFKBIA
5295	5829	PIK3R1	PXN
842	331	CASP9	XIAP
5595	5778	MAPK3	PTPN7
5335	5979	PLCG1	RET
6256	2521	RXRA	FUS
2885	1441	GRB2	CSF3R
7157	9440	TP53	MED17
1956	834	EGFR	CASP1
5894	22800	RAF1	RRAS2
2885	9712	GRB2	USP6NL
5925	4176	RB1	MCM7
5595	2969	MAPK3	GTF2I
2885	1639	GRB2	DCTN1
7157	3313	TP53	HSPA9
5894	993	RAF1	CDC25A
572	7534	BAD	YWHAZ
2885	6853	GRB2	SYN1
5170	5584	PDPK1	PRKCI
1956	867	EGFR	CBL
2885	6452	GRB2	SH3BP2
7157	3091	TP53	HIF1A
5925	5931	RB1	RBBP7
2885	4582	GRB2	MUC1
5594	6776	MAPK1	STAT5A
7157	3172	TP53	HNF4A
2885	29760	GRB2	BLNK
2885	5747	GRB2	PTK2
7157	7153	TP53	TOP2A
2064	74155	ERBB2	Errfi1
2885	3815	GRB2	KIT
207	4296	AKT1	MAP3K11
1869	6502	E2F1	SKP2
5594	6195	MAPK1	RPS6KA1
5170	5566	PDPK1	PRKACA
5170	5590	PDPK1	PRKCZ
5925	25	RB1	ABL1
7157	6908	TP53	TBP
6654	4690	SOS1	NCK1
2885	30011	GRB2	SH3KBP1
5335	5795	PLCG1	PTPRJ
207	3164	AKT1	NR4A1
2885	10040	GRB2	TOM1L1
5594	56940	MAPK1	DUSP22
5295	10657	PIK3R1	KHDRBS1
5595	5606	MAPK3	MAP2K3
7157	3064	TP53	HTT
7157	25	TP53	ABL1
3265	5910	HRAS	RAP1GDS1
5925	5055	RB1	SERPINB2
5295	3932	PIK3R1	LCK
5925	7799	RB1	PRDM2
3845	2038	KRAS	EPB42
5595	2115	MAPK3	ETV1
2885	940	GRB2	CD28
1869	4790	E2F1	NFKB1
1869	1017	E2F1	CDK2
5925	9643	RB1	MORF4L2
208	1147	AKT2	CHUK
7157	4193	TP53	MDM2
7157	11143	TP53	MYST2
1869	6671	E2F1	SP4
5894	367	RAF1	AR
7157	7707	TP53	ZNF148
5594	9149	MAPK1	DYRK1B
207	7249	AKT1	TSC2
842	112401	CASP9	BIRC8
5894	5037	RAF1	PEBP1
5335	4916	PLCG1	NTRK3
5335	7454	PLCG1	WAS
842	317	CASP9	APAF1
5578	60312	PRKCA	AFAP1
5295	2212	PIK3R1	FCGR2A
6256	9970	RXRA	NR1I3
2885	80306	GRB2	MED28
6256	1514	RXRA	CTSL1
6654	6453	SOS1	ITSN1
5295	10870	PIK3R1	HCST
5925	672	RB1	BRCA1
207	672	AKT1	BRCA1
207	1432	AKT1	MAPK14
595	7068	CCND1	THRB
5579	695	PRKCB1	BTK
1956	9046	EGFR	DOK2
673	5906	BRAF	RAP1A
1956	374	EGFR	AREG
7157	5325	TP53	PLAGL1
5925	286826	RB1	LIN9
1956	1499	EGFR	CTNNB1
3265	9610	HRAS	RIN1
2885	259215	GRB2	C6orf21
5295	3667	PIK3R1	IRS1
1870	6046	E2F2	BRD2
2885	867	GRB2	CBL
5578	688	PRKCA	KLF5
6256	4654	RXRA	MYOD1
1029	4193	CDKN2A	MDM2
7157	6880	TP53	TAF9
5925	23741	RB1	EID1
5582	2893	PRKCG	GRIA4
2885	9185	GRB2	REPS2
5595	4609	MAPK3	MYC
6256	10902	RXRA	BRD8
5925	7421	RB1	VDR
5925	367	RB1	AR
7157	7158	TP53	TP53BP1
3845	5900	KRAS	RALGDS
5594	8870	MAPK1	IER3
7157	3276	TP53	PRMT1
6256	6714	RXRA	SRC
2885	240	GRB2	ALOX5
5894	2786	RAF1	GNG4
5894	5906	RAF1	RAP1A
7157	26354	TP53	GNL3
572	598	BAD	BCL2L1
5595	5801	MAPK3	PTPRR
5925	10620	RB1	ARID3B
2885	154	GRB2	ADRB2
1956	5777	EGFR	PTPN6
5295	940	PIK3R1	CD28
595	1027	CCND1	CDKN1B
2885	1398	GRB2	CRK
5295	1796	PIK3R1	DOK1
7157	57178	TP53	ZMIZ1
207	1326	AKT1	MAP3K8
7157	5469	TP53	MED1
2885	10253	GRB2	SPRY2
2885	5148	GRB2	PDE6G
83593	5911	RASSF5	RAP2A
5925	10933	RB1	MORF4L1
1956	857	EGFR	CAV1
5579	60312	PRKCB1	AFAP1
5894	23551	RAF1	RASD2
3265	5900	HRAS	RALGDS
2885	10492	GRB2	SYNCRIP
7157	4331	TP53	MNAT1
1029	900	CDKN2A	CCNG1
5894	3717	RAF1	JAK2
7157	79184	TP53	BRCC3
7157	10153	TP53	CEBPZ
7157	28996	TP53	HIPK2
5894	5245	RAF1	PHB
5594	2099	MAPK1	ESR1
3265	266747	HRAS	RGL4
6256	9862	RXRA	MED24
1956	5770	EGFR	PTPN1
2885	5781	GRB2	PTPN11
5595	1848	MAPK3	DUSP6
1019	1050	CDK4	CEBPA
6654	17444	SOS1	Grap2
5894	4214	RAF1	MAP3K1
2885	2324	GRB2	FLT4
1956	1845	EGFR	DUSP3
5290	9368	PIK3CA	SLC9A3R1
5604	4216	MAP2K1	MAP3K4
2885	139716	GRB2	GAB3
207	2932	AKT1	GSK3B
2885	1793	GRB2	DOCK1
5894	7529	RAF1	YWHAB
5894	157310	RAF1	PEBP4
5915	4929	RARB	NR4A2
6256	7421	RXRA	VDR
5335	28964	PLCG1	GIT1
572	4170	BAD	MCL1
5925	9321	RB1	TRIP11
2064	3084	ERBB2	NRG1
1956	1500	EGFR	CTNND1
5894	22808	RAF1	MRAS
5336	640	PLCG2	BLK
5594	6721	MAPK1	SREBF2
2885	5786	GRB2	PTPRA
5594	708	MAPK1	C1QBP
6256	602	RXRA	BCL3
2885	1814	GRB2	DRD3
5594	8682	MAPK1	PEA15
3265	4301	HRAS	MLLT4
5578	9421	PRKCA	HAND1
7157	7486	TP53	WRN
7157	9232	TP53	PTTG1
5594	476	MAPK1	ATP1A1
2064	3728	ERBB2	JUP
1869	6667	E2F1	SP1
5925	5929	RB1	RBBP5
6258	8431	RXRG	NR0B2
2885	3635	GRB2	INPP5D
5295	6464	PIK3R1	SHC1
207	5588	AKT1	PRKCQ
2885	2120	GRB2	ETV6
5925	196	RB1	AHR
7157	53325	TP53	Banp
7157	25898	TP53	RCHY1
7157	3312	TP53	HSPA8
5894	573	RAF1	BAG1
5295	10376	PIK3R1	TUBA1B
6256	8841	RXRA	HDAC3
5594	8649	MAPK1	MAP2K1IP1
1956	3728	EGFR	JUP
1019	29950	CDK4	SERTAD1
7157	4692	TP53	NDN
1021	5515	CDK6	PPP2CA
1029	29950	CDKN2A	SERTAD1
5925	6839	RB1	SUV39H1
5582	5997	PRKCG	RGS2
6256	10499	RXRA	NCOA2
7157	3146	TP53	HMGB1
369	51497	ARAF	TH1L
2885	51517	GRB2	NCKIPSD
7157	641	TP53	BLM
2885	3183	GRB2	HNRNPC
2064	4582	ERBB2	MUC1
6256	7068	RXRA	THRB
5594	84867	MAPK1	PTPN5
5925	20586	RB1	Smarca4
5925	7343	RB1	UBTF
5594	6868	MAPK1	ADAM17
1029	894	CDKN2A	CCND2
7157	1958	TP53	EGR1
5925	2444	RB1	FRK
572	11040	BAD	PIM2
207	1147	AKT1	CHUK
5604	2887	MAP2K1	GRB10
5290	23551	PIK3CA	RASD2
6258	6722	RXRG	SRF
2885	3064	GRB2	HTT
5594	1845	MAPK1	DUSP3
207	5058	AKT1	PAK1
7157	1111	TP53	CHEK1
2885	11184	GRB2	MAP4K1
5295	2549	PIK3R1	GAB1
595	2099	CCND1	ESR1
6654	2534	SOS1	FYN
2885	868	GRB2	CBLB
5290	25780	PIK3CA	RASGRP3
7157	8554	TP53	PIAS1
5595	1845	MAPK3	DUSP3
7157	94241	TP53	TP53INP1
5335	3815	PLCG1	KIT
2885	2690	GRB2	GHR
5594	2274	MAPK1	FHL2
7157	8556	TP53	CDC14A
5335	9531	PLCG1	BAG3
5594	2626	MAPK1	GATA4
5295	116986	PIK3R1	CENTG1
5594	2872	MAPK1	MKNK2
5335	5175	PLCG1	PECAM1
5894	23162	RAF1	MAPK8IP3
842	329	CASP9	BIRC2
1956	23624	EGFR	CBLC
2272	7329	FHIT	UBE2I
1029	84725	CDKN2A	PLEKHA8
5290	8525	PIK3CA	DGKZ
6256	5465	RXRA	PPARA
5335	5058	PLCG1	PAK1
2885	4233	GRB2	MET
1869	4692	E2F1	NDN
5295	7430	PIK3R1	EZR
6256	6667	RXRA	SP1
2885	1759	GRB2	DNM1
5925	27043	RB1	PELP1
1956	5921	EGFR	RASA1
2885	7409	GRB2	VAV1
5295	3815	PIK3R1	KIT
2885	5287	GRB2	PIK3C2B
5595	476	MAPK3	ATP1A1
1021	11140	CDK6	CDC37
1869	56654	E2F1	NPDC1
5295	6461	PIK3R1	SHB
5170	7533	PDPK1	YWHAH
7157	2033	TP53	EP300
207	64400	AKT1	AKTIP
1021	5495	CDK6	PPM1B
2885	4914	GRB2	NTRK1
2885	3717	GRB2	JAK2
5335	10399	PLCG1	GNB2L1
5925	1386	RB1	ATF2
5894	6714	RAF1	SRC
5894	2534	RAF1	FYN
1029	84687	CDKN2A	PPP1R9B
6654	1398	SOS1	CRK
5579	10399	PRKCB1	GNB2L1
5595	1847	MAPK3	DUSP5
5594	10318	MAPK1	TNIP1
7157	7874	TP53	USP7
5595	9759	MAPK3	HDAC4
5604	1326	MAP2K1	MAP3K8
5578	4001	PRKCA	LMNB1
5295	8660	PIK3R1	IRS2
2885	116871	GRB2	Mta3
5894	15461	RAF1	Hras1
5925	1025	RB1	CDK9
5595	6689	MAPK3	SPIB
842	330	CASP9	BIRC3
5578	5997	PRKCA	RGS2
3845	9770	KRAS	RASSF2
2885	558	GRB2	AXL
5894	5934	RAF1	RBL2
5594	10140	MAPK1	TOB1
7157	472	TP53	ATM
2885	3667	GRB2	IRS1
842	843	CASP9	CASP10
1869	8900	E2F1	CCNA1
2885	1605	GRB2	DAG1
1956	1432	EGFR	MAPK14
6256	6996	RXRA	TDG
7157	467	TP53	ATF3
5295	9564	PIK3R1	BCAR1
6256	9025	RXRA	RNF8
11186	10256	RASSF1	CNKSR1
5295	2057	PIK3R1	EPOR
5594	1848	MAPK1	DUSP6
6256	10474	RXRA	TADA3L
6256	4790	RXRA	NFKB1
2885	4214	GRB2	MAP3K1
6256	23054	RXRA	NCOA6
7157	2965	TP53	GTF2H1
7157	112858	TP53	TP53RK
5296	2534	PIK3R2	FYN
7157	54840	TP53	APTX
7157	6275	TP53	S100A4
5594	51366	MAPK1	UBR5
5578	6624	PRKCA	FSCN1
5894	596	RAF1	BCL2
2885	4486	GRB2	MST1R
3265	5863	HRAS	RGL2
5578	708	PRKCA	C1QBP
5578	476	PRKCA	ATP1A1
2885	25970	GRB2	SH2B1
5894	1831	RAF1	TSC22D3
5335	3937	PLCG1	LCP2
6257	8204	RXRB	NRIP1
1956	2069	EGFR	EREG
5295	924	PIK3R1	CD7
7157	9015	TP53	TAF1A
6256	5468	RXRA	PPARG
5925	1788	RB1	DNMT3A
2885	613	GRB2	BCR
5594	4751	MAPK1	NEK2
572	5584	BAD	PRKCI
6256	10891	RXRA	PPARGC1A
6256	6908	RXRA	TBP
1956	5359	EGFR	PLSCR1
7157	6598	TP53	SMARCB1
5290	3932	PIK3CA	LCK
7157	1022	TP53	CDK7
2885	4133	GRB2	MAP2
5925	1017	RB1	CDK2
2885	9101	GRB2	USP8
5925	10131	RB1	TRAP1
5925	23054	RB1	NCOA6
5295	7454	PIK3R1	WAS
595	5111	CCND1	PCNA
5894	10971	RAF1	YWHAQ
6257	11214	RXRB	AKAP13
5595	8569	MAPK3	MKNK1
5335	1915	PLCG1	EEF1A1
7157	8850	TP53	PCAF
5925	5422	RB1	POLA1
5335	8711	PLCG1	TNK1
5579	25780	PRKCB1	RASGRP3
6256	8805	RXRA	TRIM24
6256	23421	RXRA	ITGB3BP
5925	8507	RB1	ENC1
6256	5970	RXRA	RELA
7157	902	TP53	CCNH
1019	1027	CDK4	CDKN1B
1019	672	CDK4	BRCA1
5894	6009	RAF1	RHEB
2885	3572	GRB2	IL6ST
5335	25	PLCG1	ABL1
2885	8976	GRB2	WASL
595	51191	CCND1	HERC5
5925	3146	RB1	HMGB1
2885	356	GRB2	FASLG
6257	7376	RXRB	NR1H2
7157	1017	TP53	CDK2
6256	3486	RXRA	IGFBP3
5925	4331	RB1	MNAT1
5295	12387	PIK3R1	Ctnnb1
5578	552	PRKCA	AVPR1A
1956	1445	EGFR	CSK
7157	50484	TP53	RRM2B
1956	5566	EGFR	PRKACA
1956	6451	EGFR	SH3BGRL
595	8850	CCND1	PCAF
1956	8651	EGFR	SOCS1
5594	7409	MAPK1	VAV1
595	8841	CCND1	HDAC3
5336	868	PLCG2	CBLB
2885	2185	GRB2	PTK2B
1956	3636	EGFR	INPPL1
5595	4067	MAPK3	LYN
1021	894	CDK6	CCND2
5295	5159	PIK3R1	PDGFRB
207	3654	AKT1	IRAK1
5894	2810	RAF1	SFN
5335	6714	PLCG1	SRC
207	5364	AKT1	PLXNB1
1956	5753	EGFR	PTK6
2885	933	GRB2	CD22
5925	5932	RB1	RBBP8
5170	6197	PDPK1	RPS6KA3
207	3326	AKT1	HSP90AB1
1019	896	CDK4	CCND3
1956	5573	EGFR	PRKAR1A
5594	80824	MAPK1	DUSP16
5594	1432	MAPK1	MAPK14
5594	7316	MAPK1	UBC
5294	2046	PIK3CG	EPHA8
2885	54900	GRB2	LAX1
5295	22800	PIK3R1	RRAS2
207	4088	AKT1	SMAD3
7157	2932	TP53	GSK3B
7157	7490	TP53	WT1
1019	28988	CDK4	DBNL
1956	7454	EGFR	WAS
5595	110651	MAPK3	Rps6ka3
7157	81928	TP53	CABLES2
5336	695	PLCG2	BTK
595	5981	CCND1	RFC1
2885	5921	GRB2	RASA1
5295	2065	PIK3R1	ERBB3
8503	8660	PIK3R3	IRS2
5595	3643	MAPK3	INSR
5595	6197	MAPK3	RPS6KA3
2885	10451	GRB2	VAV3
1956	2060	EGFR	EPS15
5595	8649	MAPK3	MAP2K1IP1
5578	9590	PRKCA	AKAP12
5579	1439	PRKCB1	CSF2RB
1956	1839	EGFR	HBEGF
5290	8471	PIK3CA	IRS4
5290	2934	PIK3CA	GSN
5595	2764	MAPK3	GMFB
1029	6790	CDKN2A	AURKA
1956	2185	EGFR	PTK2B
1956	10045	EGFR	SH2D3A
7157	580	TP53	BARD1
5295	3454	PIK3R1	IFNAR1
5925	573	RB1	BAG1
595	6774	CCND1	STAT3
7157	4792	TP53	NFKBIA
5335	8660	PLCG1	IRS2
572	596	BAD	BCL2
5335	5154	PLCG1	PDGFA
5925	613	RB1	BCR
5894	8036	RAF1	SHOC2
1956	30011	EGFR	SH3KBP1
1956	6772	EGFR	STAT1
207	9261	AKT1	MAPKAPK2
7157	6872	TP53	TAF1
1029	6135	CDKN2A	RPL11
5295	2242	PIK3R1	FES
5925	8535	RB1	CBX4
1019	57180	CDK4	ACTR3B
207	5586	AKT1	PKN2
5295	867	PIK3R1	CBL
595	9978	CCND1	RBX1
7157	30008	TP53	EFEMP2
5582	2557	PRKCG	GABRA4
1021	896	CDK6	CCND3
5295	9846	PIK3R1	GAB2
2885	1399	GRB2	CRKL
2064	6451	ERBB2	SH3BGRL
1019	894	CDK4	CCND2
1956	7316	EGFR	UBC
7157	7150	TP53	TOP1
5894	3716	RAF1	JAK1
5295	916	PIK3R1	CD3E
5582	7532	PRKCG	YWHAG
5594	1843	MAPK1	DUSP1
2885	8826	GRB2	IQGAP1
2064	2066	ERBB2	ERBB4
2064	3732	ERBB2	CD82
5578	2697	PRKCA	GJA1
5594	5581	MAPK1	PRKCE
207	3858	AKT1	KRT10
2885	2066	GRB2	ERBB4
2309	4088	FOXO3	SMAD3
7157	2810	TP53	SFN
7157	6135	TP53	RPL11
5579	4001	PRKCB1	LMNB1
5335	933	PLCG1	CD22
5295	3717	PIK3R1	JAK2
5335	6850	PLCG1	SYK
5296	2065	PIK3R2	ERBB3
5294	3266	PIK3CG	ERAS
1956	2549	EGFR	GAB1
5290	3667	PIK3CA	IRS1
5290	9138	PIK3CA	ARHGEF1
2885	8631	GRB2	SKAP1
1956	9020	EGFR	MAP3K14
5894	2908	RAF1	NR3C1
5335	5159	PLCG1	PDGFRB
5578	1742	PRKCA	DLG4
842	332	CASP9	BIRC5
1956	6777	EGFR	STAT5B
5595	6623	MAPK3	SNCG
1019	8243	CDK4	SMC1A
7157	204851	TP53	HIPK1
7157	1938	TP53	EEF2
1956	1051	EGFR	CEBPB
7157	91768	TP53	CABLES1
1869	6015	E2F1	RING1
207	9479	AKT1	MAPK8IP1
1019	5111	CDK4	PCNA
3265	7074	HRAS	TIAM1
7157	10474	TP53	TADA3L
5594	3643	MAPK1	INSR
5925	4784	RB1	NFIX
5170	5580	PDPK1	PRKCD
5335	238	PLCG1	ALK
2885	7020	GRB2	TFAP2A
207	9623	AKT1	TCL1B
5335	4486	PLCG1	MST1R
5925	7112	RB1	TMPO
5335	9743	PLCG1	RICS
7157	7341	TP53	SUMO1
1956	819	EGFR	CAMLG
673	7532	BRAF	YWHAG
1956	6004	EGFR	RGS16
1019	4067	CDK4	LYN
207	7015	AKT1	TERT
6654	64787	SOS1	EPS8L2
5335	5921	PLCG1	RASA1
5594	6197	MAPK1	RPS6KA3
5578	7532	PRKCA	YWHAG
5594	9261	MAPK1	MAPKAPK2
2885	6402	GRB2	SELL
2885	7132	GRB2	TNFRSF1A
5925	8841	RB1	HDAC3
2885	10188	GRB2	TNK2
1019	29883	CDK4	CNOT7
5335	6461	PLCG1	SHB
5925	6667	RB1	SP1
5578	7430	PRKCA	EZR
2064	3320	ERBB2	HSP90AA1
5894	7532	RAF1	YWHAG
5925	10741	RB1	RBBP9
673	10971	BRAF	YWHAQ
7157	5599	TP53	MAPK8
3265	3956	HRAS	LGALS1
5894	6237	RAF1	RRAS
1869	1022	E2F1	CDK7
2885	3875	GRB2	KRT18
842	10392	CASP9	NOD1
5578	928	PRKCA	CD9
207	4087	AKT1	SMAD2
1029	2286	CDKN2A	FKBP2
207	4092	AKT1	SMAD7
6654	613	SOS1	BCR
1956	3084	EGFR	NRG1
5295	5781	PIK3R1	PTPN11
1956	7410	EGFR	VAV2
7157	2972	TP53	BRF1
207	3315	AKT1	HSPB1
1029	1877	CDKN2A	E4F1
2885	3872	GRB2	KRT17
5582	2554	PRKCG	GABRA1
1956	999	EGFR	CDH1
5594	6622	MAPK1	SNCA
207	117145	AKT1	THEM4
5894	3320	RAF1	HSP90AA1
5295	1438	PIK3R1	CSF2RA
11186	55201	RASSF1	MAP1S
2885	6640	GRB2	SNTA1
2885	5339	GRB2	PLEC1
2885	5777	GRB2	PTPN6
6654	8440	SOS1	NCK2
1956	7082	EGFR	TJP1
5925	7029	RB1	TFDP2
1869	3065	E2F1	HDAC1
7157	9656	TP53	MDC1
2885	29127	GRB2	RACGAP1
1869	5928	E2F1	RBBP4
5595	1432	MAPK3	MAPK14
5578	5338	PRKCA	PLD2
2064	5781	ERBB2	PTPN11
2064	3572	ERBB2	IL6ST
5925	10399	RB1	GNB2L1
3265	7265	HRAS	TTC1
2885	3856	GRB2	KRT8
5894	81848	RAF1	SPRY4
1019	332	CDK4	BIRC5
2064	9463	ERBB2	PICK1
1956	6642	EGFR	SNX1
5578	7534	PRKCA	YWHAZ
7157	6285	TP53	S100B
6256	1647	RXRA	GADD45A
2885	2065	GRB2	ERBB3
5925	5926	RB1	ARID4A
6654	2059	SOS1	EPS8
5925	7161	RB1	TP73
2064	2185	ERBB2	PTK2B
5336	7409	PLCG2	VAV1
2064	5058	ERBB2	PAK1
1956	3064	EGFR	HTT
5578	5337	PRKCA	PLD1
7157	84289	TP53	ING5
5595	6196	MAPK3	RPS6KA2
5579	4684	PRKCB1	NCAM1
5296	7046	PIK3R2	TGFBR1
595	8202	CCND1	NCOA3
5594	4214	MAPK1	MAP3K1
3265	29899	HRAS	GPSM2
5336	6850	PLCG2	SYK
5594	6464	MAPK1	SHC1
5579	7532	PRKCB1	YWHAG
7157	4738	TP53	NEDD8
5925	7027	RB1	TFDP1
1956	8737	EGFR	RIPK1
5595	8870	MAPK3	IER3
7157	5422	TP53	POLA1
5578	6505	PRKCA	SLC1A1
369	7532	ARAF	YWHAG
2885	2261	GRB2	FGFR3
1956	6714	EGFR	SRC
5295	2099	PIK3R1	ESR1
2064	3717	ERBB2	JAK2
5295	6714	PIK3R1	SRC
207	3667	AKT1	IRS1
5894	5592	RAF1	PRKG1
5336	9846	PLCG2	GAB2
5290	2776	PIK3CA	GNAQ
1956	5747	EGFR	PTK2
1019	51035	CDK4	LOC51035
5578	3688	PRKCA	ITGB1
5925	5934	RB1	RBL2
673	22808	BRAF	MRAS
2885	58	GRB2	ACTA1
6654	6464	SOS1	SHC1
842	598	CASP9	BCL2L1
5335	5747	PLCG1	PTK2
5335	7462	PLCG1	LAT2
6654	5777	SOS1	PTPN6
5894	5581	RAF1	PRKCE
1029	7319	CDKN2A	UBE2A
7157	7515	TP53	XRCC1
2885	6855	GRB2	SYP
1029	5702	CDKN2A	PSMC3
5295	7301	PIK3R1	TYRO3
5925	5933	RB1	RBL1
2885	7462	GRB2	LAT2
1956	6464	EGFR	SHC1
7157	7068	TP53	THRB
11186	4131	RASSF1	MAP1B
7157	1026	TP53	CDKN1A
842	22861	CASP9	NLRP1
5925	6597	RB1	SMARCA4
207	4515	AKT1	MTCP1
5595	51366	MAPK3	UBR5
2064	2065	ERBB2	ERBB3
5170	10971	PDPK1	YWHAQ
2885	2322	GRB2	FLT3
1956	10451	EGFR	VAV3
5894	7531	RAF1	YWHAE
7157	3320	TP53	HSP90AA1
5894	22866	RAF1	CNKSR2
673	7529	BRAF	YWHAB
5335	6401	PLCG1	SELE
1956	378	EGFR	ARF4
1956	58533	EGFR	SNX6
5894	3932	RAF1	LCK
2885	9649	GRB2	RALGPS1
5296	867	PIK3R2	CBL
208	8115	AKT2	TCL1A
1956	6774	EGFR	STAT3
572	10971	BAD	YWHAQ
1956	5338	EGFR	PLD2
5291	5581	PIK3CB	PRKCE
1019	9126	CDK4	SMC3
5579	10611	PRKCB1	PDLIM5
369	2810	ARAF	SFN
5295	1399	PIK3R1	CRKL
2885	5791	GRB2	PTPRE
207	7248	AKT1	TSC1
1956	3732	EGFR	CD82
2885	6850	GRB2	SYK
7157	51741	TP53	WWOX
6654	10818	SOS1	FRS2
2885	26191	GRB2	PTPN22
207	10273	AKT1	STUB1
1956	2241	EGFR	FER
1956	960	EGFR	CD44
6789	10256	STK4	CNKSR1
5335	8525	PLCG1	DGKZ
1019	56475	CDK4	RPRM
5295	868	PIK3R1	CBLB
2885	302	GRB2	ANXA2
2885	8471	GRB2	IRS4
10000	8115	AKT3	TCL1A
1869	8295	E2F1	TRRAP
595	7067	CCND1	THRA
2064	7184	ERBB2	HSP90B1
6654	4233	SOS1	MET
7157	10848	TP53	PPP1R13L
595	10270	CCND1	AKAP8
5594	110651	MAPK1	Rps6ka3
5295	3554	PIK3R1	IL1R1
5295	9743	PIK3R1	RICS
1956	5159	EGFR	PDGFRB
5578	9463	PRKCA	PICK1
2064	6464	ERBB2	SHC1
5925	6015	RB1	RING1
5295	3937	PIK3R1	LCP2
5335	7409	PLCG1	VAV1
5295	5175	PIK3R1	PECAM1
5294	4067	PIK3CG	LYN
5335	7535	PLCG1	ZAP70
7157	3308	TP53	HSPA4
6654	5781	SOS1	PTPN11
5894	7533	RAF1	YWHAH
3265	8525	HRAS	DGKZ
2309	4089	FOXO3	SMAD4
5295	2263	PIK3R1	FGFR2
7157	3428	TP53	IFI16
5290	4851	PIK3CA	NOTCH1
1956	8723	EGFR	SNX4
2885	10019	GRB2	SH2B3
5296	2066	PIK3R2	ERBB4
842	1630	CASP9	DCC
1956	90678	EGFR	LRSAM1
2064	960	ERBB2	CD44
1956	9021	EGFR	SOCS3
2885	6714	GRB2	SRC
1956	2065	EGFR	ERBB3
6654	6014	SOS1	RIT2
1956	6776	EGFR	STAT5A
5295	7046	PIK3R1	TGFBR1
2885	6461	GRB2	SHB
5894	10253	RAF1	SPRY2
595	4760	CCND1	NEUROD1
7157	51147	TP53	ING4
5170	9351	PDPK1	SLC9A3R2
5894	7409	RAF1	VAV1
6654	54869	SOS1	EPS8L1
2309	7534	FOXO3	YWHAZ
207	79109	AKT1	MAPKAP1
1956	3717	EGFR	JAK2
5579	653361	PRKCB1	NCF1
5295	2776	PIK3R1	GNAQ
1029	4194	CDKN2A	MDM4
2885	3643	GRB2	INSR
1021	1027	CDK6	CDKN1B
5594	6623	MAPK1	SNCG
6654	30011	SOS1	SH3KBP1
7157	5602	TP53	MAPK10
5604	283455	MAP2K1	KSR2
842	79444	CASP9	BIRC7
2885	7021	GRB2	TFAP2B
5578	10399	PRKCA	GNB2L1
5295	1436	PIK3R1	CSF1R
2885	10825	GRB2	NEU3
7157	5743	TP53	PTGS2
1871	23429	E2F3	RYBP
207	3320	AKT1	HSP90AA1
1870	23429	E2F2	RYBP
7157	6241	TP53	RRM2
595	7249	CCND1	TSC2
7157	5728	TP53	PTEN
207	5590	AKT1	PRKCZ
1956	5781	EGFR	PTPN11
5604	4214	MAP2K1	MAP3K1
3265	55914	HRAS	ERBB2IP
5604	8649	MAP2K1	MAP2K1IP1
7157	7251	TP53	TSG101
5894	331	RAF1	XIAP
7157	2908	TP53	NR3C1
673	7534	BRAF	YWHAZ
5594	6196	MAPK1	RPS6KA2
1956	17444	EGFR	Grap2
1956	6643	EGFR	SNX2
6654	25	SOS1	ABL1
6256	1499	RXRA	CTNNB1
1956	7409	EGFR	VAV1
7157	404663	TP53	TAG
5335	6464	PLCG1	SHC1
1956	9146	EGFR	HGS
7157	6794	TP53	STK11
5595	8986	MAPK3	RPS6KA4
7157	3065	TP53	HDAC1
2885	7410	GRB2	VAV2
5925	3066	RB1	HDAC2
1956	53358	EGFR	SHC3
673	2810	BRAF	SFN
5336	7462	PLCG2	LAT2
5925	23468	RB1	CBX5
1956	868	EGFR	CBLB
6654	4582	SOS1	MUC1
5595	6195	MAPK3	RPS6KA1
5578	2917	PRKCA	GRM7
2885	83481	GRB2	EPPK1
5894	8837	RAF1	CFLAR
5925	7052	RB1	TGM2
4893	4301	NRAS	MLLT4
2885	3791	GRB2	KDR
5336	5587	PLCG2	PRKD1
1019	50628	CDK4	GEMIN4
2064	6774	ERBB2	STAT3
1019	5981	CDK4	RFC1
2885	171425	GRB2	CLYBL
5894	3266	RAF1	ERAS
5894	7416	RAF1	VDAC1
5335	5587	PLCG1	PRKD1
2885	3855	GRB2	KRT7
7157	3621	TP53	ING1
8503	3667	PIK3R3	IRS1
5336	6464	PLCG2	SHC1
5295	6853	PIK3R1	SYN1
7157	306	TP53	ANXA3
5925	896	RB1	CCND3
6258	23421	RXRG	ITGB3BP
7157	6996	TP53	TDG
1871	1387	E2F3	CREBBP
369	5876	ARAF	RABGGTB
5296	3815	PIK3R2	KIT
5925	4609	RB1	MYC
7157	1107	TP53	CHD3
1956	509	EGFR	ATP5C1
7157	19241	TP53	Tmsb4x
7157	2948	TP53	GSTM4
7157	9587	TP53	MAD2L1BP
7157	403	TP53	ARL3
369	445	ARAF	ASS1
7157	5717	TP53	PSMD11
1871	65125	E2F3	WNK1
8503	10589	PIK3R3	DRAP1
7157	199745	TP53	THAP8
7157	10114	TP53	HIPK3
7157	6362	TP53	CCL18
7157	6783	TP53	SULT1E1
1019	51534	CDK4	VTA1
369	24148	ARAF	PRPF6
1870	2274	E2F2	FHL2
1869	23269	E2F1	MGA
369	59349	ARAF	KLHL12
6256	56893	RXRA	UBQLN4
369	10469	ARAF	TIMM44
3845	8036	KRAS	SHOC2
4893	51196	NRAS	PLCE1
7157	55643	TP53	BTBD2
7157	10210	TP53	TOPORS
5894	4043	RAF1	LRPAP1
7157	2079	TP53	ERH
5894	51765	RAF1	RP6-213H19.1
572	2130	BAD	EWSR1
1019	1032	CDK4	CDKN2D
1871	23269	E2F3	MGA
5295	5777	PIK3R1	PTPN6
1870	9564	E2F2	BCAR1
7157	8894	TP53	EIF2S2
5605	192176	MAP2K2	Flna
3845	5910	KRAS	RAP1GDS1
7157	6811	TP53	STX5
572	7533	BAD	YWHAH
5894	5256	RAF1	PHKA2
1869	6689	E2F1	SPIB
1871	6689	E2F3	SPIB
5296	7006	PIK3R2	TEC
7157	6279	TP53	S100A8
7157	3910	TP53	LAMA4
1871	4605	E2F3	MYBL2
2885	7916	GRB2	BAT2
7157	10301	TP53	DLEU1
3265	5923	HRAS	RASGRF1
1019	9869	CDK4	SETDB1
2885	2047	GRB2	EPHB1
369	1460	ARAF	CSNK2B
5604	192176	MAP2K1	Flna
7157	10425	TP53	ARIH2
1956	9905	EGFR	SGSM2
6258	23957	RXRG	Nr0b2
7157	5867	TP53	RAB4A
7157	56144	TP53	PCDHA4
5894	11339	RAF1	OIP5
7157	53826	TP53	FXYD6
5595	8682	MAPK3	PEA15
1870	6689	E2F2	SPIB
207	2175	AKT1	FANCA
7157	3315	TP53	HSPB1
3265	4763	HRAS	NF1
207	9411	AKT1	ARHGAP29
369	55872	ARAF	PBK
7157	65990	TP53	C16orf24
5925	1874	RB1	E2F4
4893	5910	NRAS	RAP1GDS1
7157	9808	TP53	KIAA0087
1869	2274	E2F1	FHL2
2885	1840	GRB2	DTX1
11186	11340	RASSF1	EXOSC8
7157	7083	TP53	TK1
3845	3183	KRAS	HNRNPC
1869	4605	E2F1	MYBL2
7157	5464	TP53	PPA1
369	2202	ARAF	EFEMP1
6258	5914	RXRG	RARA
3265	5147	HRAS	PDE6D
7157	5050	TP53	PAFAH1B3
7157	6638	TP53	SNRPN
7157	5272	TP53	SERPINB9
1869	1387	E2F1	CREBBP
572	7529	BAD	YWHAB
1019	1030	CDK4	CDKN2B
5595	1843	MAPK3	DUSP1
572	2810	BAD	SFN
369	8533	ARAF	COPS3
1870	387893	E2F2	SETD8
5170	11098	PDPK1	PRSS23
1019	826	CDK4	CAPNS1
5293	84164	PIK3CD	ASCC2
3265	6635	HRAS	SNRPE
7157	1031	TP53	CDKN2C
6256	29982	RXRA	NRBF2
208	4515	AKT2	MTCP1
1871	5570	E2F3	PKIB
7157	1856	TP53	DVL2
6256	64699	RXRA	TMPRSS3
1871	7005	E2F3	TEAD3
1019	7917	CDK4	BAT3
1869	5570	E2F1	PKIB
7157	29903	TP53	CCDC106
1871	2274	E2F3	FHL2
208	9623	AKT2	TCL1B
6257	5914	RXRB	RARA
7157	286514	TP53	MAGEB18
5335	2260	PLCG1	FGFR1
1869	7005	E2F1	TEAD3
7157	10063	TP53	COX17
7157	10200	TP53	MPHOSPH6
5894	7203	RAF1	CCT3
572	7531	BAD	YWHAE
7157	6303	TP53	SAT1
369	6237	ARAF	RRAS
5595	1630	MAPK3	DCC
7157	4860	TP53	NP
7157	7572	TP53	ZNF24
7157	998	TP53	CDC42
6257	8405	RXRB	SPOP
7157	55339	TP53	WDR33
7157	613	TP53	BCR
7157	54819	TP53	ZCCHC10
7157	22948	TP53	CCT5
6258	5465	RXRG	PPARA

## Sheet: Pancreatic Adjacency List
EntrezIDfor Prot A	EntrezID for Protein B	Gene symmbol for Protein A	Gene symmbol for Protein B
5296	5293	PIK3R2	PIK3CD
5337	5898	PLD1	RALA
598	5894	BCL2L1	RAF1
5296	1950	PIK3R2	EGF
3716	6774	JAK1	STAT3
5295	5290	PIK3R1	PIK3CA
5888	675	RAD51	BRCA2
572	207	BAD	AKT1
7046	4089	TGFBR1	SMAD4
7046	7048	TGFBR1	TGFBR2
1869	5925	E2F1	RB1
1950	2064	EGF	ERBB2
5295	369	PIK3R1	ARAF
595	1029	CCND1	CDKN2A
5601	7157	MAPK9	TP53
23533	5294	PIK3R5	PIK3CG
207	673	AKT1	BRAF
5900	3845	RALGDS	KRAS
8503	5925	PIK3R3	RB1
5295	5293	PIK3R1	PIK3CD
1147	208	CHUK	AKT2
5337	998	PLD1	CDC42
1869	4790	E2F1	NFKB1
1147	207	CHUK	AKT1
3551	8517	IKBKB	IKBKG
595	1021	CCND1	CDK6
5604	5894	MAP2K1	RAF1
5228	7422	PGF	VEGFA
4088	675	SMAD3	BRCA2
5294	3845	PIK3CG	KRAS
7043	7048	TGFB3	TGFBR2
5888	7157	RAD51	TP53
1147	8517	CHUK	IKBKG
4790	5970	NFKB1	RELA
1019	1029	CDK4	CDKN2A
4087	4089	SMAD2	SMAD4
5604	5594	MAP2K1	MAPK1
5594	842	MAPK1	CASP9
10928	5898	RALBP1	RALA
3551	4790	IKBKB	NFKB1
1870	5925	E2F2	RB1
7039	1956	TGFA	EGFR
572	598	BAD	BCL2L1
5925	5894	RB1	RAF1
4790	6774	NFKB1	STAT3
7157	675	TP53	BRCA2
207	5894	AKT1	RAF1
1019	595	CDK4	CCND1
1029	1021	CDKN2A	CDK6
5604	5595	MAP2K1	MAPK3
4087	7046	SMAD2	TGFBR1
5296	2064	PIK3R2	ERBB2
6774	5970	STAT3	RELA
1956	1950	EGFR	EGF
5925	595	RB1	CCND1
673	5894	BRAF	RAF1
4088	4089	SMAD3	SMAD4
6774	2064	STAT3	ERBB2
1147	4790	CHUK	NFKB1
4087	675	SMAD2	BRCA2
1956	6774	EGFR	STAT3
7157	1029	TP53	CDKN2A
5894	3845	RAF1	KRAS
5602	7157	MAPK10	TP53
7157	5599	TP53	MAPK8
8517	4790	IKBKG	NFKB1
5879	6774	RAC1	STAT3
6772	6774	STAT1	STAT3
7157	5595	TP53	MAPK3
7042	7048	TGFB2	TGFBR2
7048	7040	TGFBR2	TGFB1
1956	6772	EGFR	STAT1
5296	7046	PIK3R2	TGFBR1
5295	5291	PIK3R1	PIK3CB
598	842	BCL2L1	CASP9
5894	5595	RAF1	MAPK3
7157	5594	TP53	MAPK1
5295	7046	PIK3R1	TGFBR1
1956	2064	EGFR	ERBB2
4087	207	SMAD2	AKT1
595	6774	CCND1	STAT3
3716	5894	JAK1	RAF1
5894	5594	RAF1	MAPK1
4088	207	SMAD3	AKT1
7046	7040	TGFBR1	TGFB1
4087	4088	SMAD2	SMAD3
7157	998	TP53	CDC42
10928	5879	RALBP1	RAC1
10928	5899	RALBP1	RALB
998	5879	CDC42	RAC1
7042	7040	TGFB2	TGFB1
5290	3845	PIK3CA	KRAS
8503	5290	PIK3R3	PIK3CA
4088	66894	SMAD3	Wwp2
7157	26287	TP53	ANKRD2
5888	546	RAD51	ATRX
5594	367	MAPK1	AR
5601	9479	MAPK9	MAPK8IP1
5925	905	RB1	CCNT2
5888	9093	RAD51	DNAJA3
5925	1051	RB1	CEBPB
7157	4691	TP53	NCL
6772	7297	STAT1	TYK2
1869	7029	E2F1	TFDP2
1021	1031	CDK6	CDKN2C
7157	7027	TP53	TFDP1
4088	52432	SMAD3	Ppp2r2d
5295	5747	PIK3R1	PTK2
5599	23162	MAPK8	MAPK8IP3
7046	67444	TGFBR1	Ilkap
3551	7128	IKBKB	TNFAIP3
7157	7329	TP53	UBE2I
5925	10951	RB1	CBX1
2064	1499	ERBB2	CTNNB1
998	50619	CDC42	DEF6
7046	52428	TGFBR1	Rhpn2
7157	545	TP53	ATR
5594	2002	MAPK1	ELK1
5290	25780	PIK3CA	RASGRP3
5925	6872	RB1	TAF1
5970	5241	RELA	PGR
10928	9185	RALBP1	REPS2
7040	4318	TGFB1	MMP9
7157	2071	TP53	ERCC3
5599	11221	MAPK8	DUSP10
5295	3265	PIK3R1	HRAS
4087	8928	SMAD2	FOXH1
5925	93621	RB1	MRFAP1
5599	2950	MAPK8	GSTP1
5900	5912	RALGDS	RAP2B
7157	7159	TP53	TP53BP2
4088	3727	SMAD3	JUND
7043	114990	TGFB3	VASN
5925	26959	RB1	HBP1
5925	4000	RB1	LMNA
4089	19376	SMAD4	Rab34
7046	2022	TGFBR1	ENG
5970	3838	RELA	KPNA2
1956	2887	EGFR	GRB10
1956	367	EGFR	AR
7046	16150	TGFBR1	Ikbkb
10928	55333	RALBP1	SYNJ2BP
5894	5598	RAF1	MAPK7
7157	6908	TP53	TBP
7046	67630	TGFBR1	Samd8
1950	23048	EGF	FNBP1
7046	63953	TGFBR1	Dusp10
7157	3312	TP53	HSPA8
5881	6927	RAC3	HNF1A
7039	26003	TGFA	GORASP2
4087	50780	SMAD2	Rgs3
5898	9649	RALA	RALGPS1
7042	1634	TGFB2	DCN
4089	4194	SMAD4	MDM4
6774	8648	STAT3	NCOA1
5295	116986	PIK3R1	CENTG1
207	6416	AKT1	MAP2K4
5879	4983	RAC1	OPHN1
7157	5610	TP53	EIF2AK2
7157	2074	TP53	ERCC6
7046	76108	TGFBR1	Rap2a
4089	18412	SMAD4	Sqstm1
7157	9219	TP53	MTA2
3716	6461	JAK1	SHB
7046	74734	TGFBR1	Rhoh
5604	157310	MAP2K1	PEBP4
3716	55250	JAK1	ELP2
4088	18412	SMAD3	Sqstm1
7046	30843	TGFBR1	Fbxl12
5970	6872	RELA	TAF1
5594	8569	MAPK1	MKNK1
572	6281	BAD	S100A10
4089	367	SMAD4	AR
1869	7158	E2F1	TP53BP1
5295	7094	PIK3R1	TLN1
7046	73447	TGFBR1	Wdr13
5296	1399	PIK3R2	CRKL
4088	64750	SMAD3	SMURF2
675	10362	BRCA2	HMG20B
5880	4688	RAC2	NCF2
4087	22938	SMAD2	SNW1
3716	3480	JAK1	IGF1R
5594	5801	MAPK1	PTPRR
572	6195	BAD	RPS6KA1
998	54206	CDC42	ERRFI1
1956	2888	EGFR	GRB14
1956	8440	EGFR	NCK2
3716	10419	JAK1	PRMT5
1869	23054	E2F1	NCOA6
673	5909	BRAF	RAP1GAP
1019	1031	CDK4	CDKN2C
207	3611	AKT1	ILK
998	64857	CDC42	PLEKHG2
4089	56212	SMAD4	Rhog
1950	7448	EGF	VTN
7046	208198	TGFBR1	Btbd2
7157	5245	TP53	PHB
5599	9467	MAPK8	SH3BP5
7157	2874	TP53	GPS2
5894	2887	RAF1	GRB10
5925	4193	RB1	MDM2
5295	1499	PIK3R1	CTNNB1
7046	21812	TGFBR1	Tgfbr1
998	79658	CDC42	ARHGAP10
207	57761	AKT1	TRIB3
4089	3726	SMAD4	JUNB
5602	23162	MAPK10	MAPK8IP3
7046	104318	TGFBR1	Csnk1d
5888	9577	RAD51	BRE
4089	20873	SMAD4	Plk4
7046	69736	TGFBR1	Nup37
5594	10174	MAPK1	SORBS3
4089	66922	SMAD4	Rras2
4087	4208	SMAD2	MEF2C
5595	7054	MAPK3	TH
5888	641	RAD51	BLM
7046	667663	TGFBR1	Myo3a
7040	4052	TGFB1	LTBP1
1147	5591	CHUK	PRKDC
7046	67877	TGFBR1	Nat5
5925	8575	RB1	PRKRA
7157	142	TP53	PARP1
5602	4170	MAPK10	MCL1
369	5605	ARAF	MAP2K2
998	201176	CDC42	ARHGAP27
4088	50780	SMAD3	Rgs3
7422	8829	VEGFA	NRP1
998	57120	CDC42	GOPC
5595	6721	MAPK3	SREBF2
1956	1634	EGFR	DCN
207	367	AKT1	AR
6774	6714	STAT3	SRC
5888	5890	RAD51	RAD51L1
4087	10393	SMAD2	ANAPC10
5970	6722	RELA	SRF
5595	3725	MAPK3	JUN
208	2932	AKT2	GSK3B
5925	1523	RB1	CUX1
7157	1877	TP53	E4F1
4089	11787	SMAD4	Apbb2
1869	6670	E2F1	SP3
5888	56852	RAD51	RAD18
5888	5889	RAD51	RAD51C
5925	2444	RB1	FRK
7157	900	TP53	CCNG1
5879	84552	RAC1	PARD6G
5879	7204	RAC1	TRIO
5925	1788	RB1	DNMT3A
207	9846	AKT1	GAB2
1956	1398	EGFR	CRK
7157	4904	TP53	YBX1
4087	17127	SMAD2	Smad3
4087	1601	SMAD2	DAB2
5970	4794	RELA	NFKBIE
7046	26431	TGFBR1	Git2
7157	6599	TP53	SMARCC1
5888	25	RAD51	ABL1
5925	26574	RB1	AATF
5599	4609	MAPK8	MYC
5295	558	PIK3R1	AXL
7423	2321	VEGFB	FLT1
7157	9112	TP53	MTA1
7046	71096	TGFBR1	Sntg1
5881	57376	RAC3	Smarce1
5595	9759	MAPK3	HDAC4
4088	4851	SMAD3	NOTCH1
998	57144	CDC42	PAK7
595	23582	CCND1	CCNDBP1
4088	57443	SMAD3	Fbxo3
7046	110279	TGFBR1	Bcr
7046	80981	TGFBR1	Arl4d
1869	5813	E2F1	PURA
5295	8038	PIK3R1	ADAM12
7046	22187	TGFBR1	Ubb
5296	1435	PIK3R2	CSF1
5601	3725	MAPK9	JUN
5925	23054	RB1	NCOA6
5900	22808	RALGDS	MRAS
6774	2969	STAT3	GTF2I
5970	653361	RELA	NCF1
5594	6721	MAPK1	SREBF2
595	672	CCND1	BRCA1
4087	66894	SMAD2	Wwp2
5970	10848	RELA	PPP1R13L
4089	7030	SMAD4	TFE3
4088	1601	SMAD3	DAB2
5599	8795	MAPK8	TNFRSF10B
7157	7011	TP53	TEP1
4089	17125	SMAD4	Smad1
5925	6619	RB1	SNAPC3
5970	5451	RELA	POU2F1
7046	14674	TGFBR1	Gna13
208	26060	AKT2	APPL1
1869	5245	E2F1	PHB
5599	3667	MAPK8	IRS1
675	9577	BRCA2	BRE
5970	3066	RELA	HDAC2
7046	20846	TGFBR1	Stat1
7157	10197	TP53	PSME3
7046	107995	TGFBR1	Cdc20
3716	25	JAK1	ABL1
7422	3791	VEGFA	KDR
1147	9020	CHUK	MAP3K14
7423	8829	VEGFB	NRP1
6774	367	STAT3	AR
595	56654	CCND1	NPDC1
2064	2886	ERBB2	GRB7
4088	4609	SMAD3	MYC
7046	57443	TGFBR1	Fbxo3
4087	10401	SMAD2	PIAS3
1956	2885	EGFR	GRB2
572	599	BAD	BCL2L2
4790	23118	NFKB1	MAP3K7IP2
7157	4194	TP53	MDM4
4089	12649	SMAD4	Chek1
5900	6237	RALGDS	RRAS
5888	7517	RAD51	XRCC3
4089	55914	SMAD4	ERBB2IP
595	1026	CCND1	CDKN1A
4089	71236	SMAD4	Rtdr1
4089	78294	SMAD4	Rps27a
6772	9111	STAT1	NMI
5602	9467	MAPK10	SH3BP5
7157	6598	TP53	SMARCB1
7046	59008	TGFBR1	Anapc5
7046	17347	TGFBR1	Mknk2
7046	67333	TGFBR1	Stk35
7157	5747	TP53	PTK2
8517	8915	IKBKG	BCL10
675	2316	BRCA2	FLNA
5894	10971	RAF1	YWHAQ
4790	23054	NFKB1	NCOA6
998	398	CDC42	ARHGDIG
5925	22938	RB1	SNW1
7040	2331	TGFB1	FMOD
7157	8575	TP53	PRKRA
5337	6622	PLD1	SNCA
4087	18412	SMAD2	Sqstm1
5925	7375	RB1	USP4
5970	5966	RELA	REL
1869	5933	E2F1	RBL1
7046	74187	TGFBR1	Katnb1
1869	8454	E2F1	CUL1
5894	5934	RAF1	RBL2
7157	10498	TP53	CARM1
4088	51176	SMAD3	LEF1
5925	8900	RB1	CCNA1
4088	2908	SMAD3	NR3C1
7046	75141	TGFBR1	Rasd2
4790	3065	NFKB1	HDAC1
5879	201176	RAC1	ARHGAP27
5295	25	PIK3R1	ABL1
1869	56160	E2F1	NDNL2
6772	4174	STAT1	MCM5
8517	3303	IKBKG	HSPA1A
5599	7132	MAPK8	TNFRSF1A
675	580	BRCA2	BARD1
4790	4792	NFKB1	NFKBIA
7046	1191	TGFBR1	CLU
5594	5037	MAPK1	PEBP1
3716	3560	JAK1	IL2RB
7157	472	TP53	ATM
4089	818	SMAD4	CAMK2G
4089	76688	SMAD4	Arfrp1
5894	4217	RAF1	MAP3K5
7157	10987	TP53	COPS5
5925	6617	RB1	SNAPC1
572	5566	BAD	PRKACA
5595	2969	MAPK3	GTF2I
1869	1820	E2F1	ARID3A
5925	3725	RB1	JUN
4089	22187	SMAD4	Ubb
7046	14695	TGFBR1	Gnb3
7046	270192	TGFBR1	Rab6b
5599	843	MAPK8	CASP10
5879	50619	RAC1	DEF6
7046	15467	TGFBR1	Eif2ak1
1869	6502	E2F1	SKP2
7046	27276	TGFBR1	Plekhb1
7046	56513	TGFBR1	Pard6a
5290	11033	PIK3CA	CENTA1
998	4983	CDC42	OPHN1
1956	23624	EGFR	CBLC
5894	3265	RAF1	HRAS
4087	78294	SMAD2	Rps27a
5925	2972	RB1	BRF1
7157	1263	TP53	PLK3
6774	55250	STAT3	ELP2
207	1124	AKT1	CHN2
4087	55914	SMAD2	ERBB2IP
5290	545	PIK3CA	ATR
5925	4654	RB1	MYOD1
7046	69993	TGFBR1	Chn2
7157	25898	TP53	RCHY1
1956	4690	EGFR	NCK1
1147	11140	CHUK	CDC37
4087	71713	SMAD2	Cdc40
5295	2549	PIK3R1	GAB1
7157	328	TP53	APEX1
7157	983	TP53	CDC2
5894	4609	RAF1	MYC
4790	1051	NFKB1	CEBPB
5595	1848	MAPK3	DUSP6
1021	1032	CDK6	CDKN2D
7157	7022	TP53	TFAP2C
1869	6667	E2F1	SP1
1869	7027	E2F1	TFDP1
4087	4205	SMAD2	MEF2A
1869	4194	E2F1	MDM4
4088	14836	SMAD3	Gsc
7157	2042	TP53	EPHA3
1869	11073	E2F1	TOPBP1
4088	367	SMAD3	AR
5894	2534	RAF1	FYN
5295	30011	PIK3R1	SH3KBP1
1956	993	EGFR	CDC25A
7157	5591	TP53	PRKDC
3551	4793	IKBKB	NFKBIB
4087	17126	SMAD2	Smad2
7046	58864	TGFBR1	Tssk3
5290	867	PIK3CA	CBL
5925	9984	RB1	THOC1
5894	7534	RAF1	YWHAZ
7046	77593	TGFBR1	Usp45
10000	5590	AKT3	PRKCZ
1147	4792	CHUK	NFKBIA
598	662	BCL2L1	BNIP1
5604	23162	MAP2K1	MAPK8IP3
5604	5037	MAP2K1	PEBP1
7046	56699	TGFBR1	Cdc42ep4
6772	8717	STAT1	TRADD
7157	890	TP53	CCNA2
7046	19057	TGFBR1	Ppp3cc
4087	16876	SMAD2	Lhx9
5970	142	RELA	PARP1
1956	1432	EGFR	MAPK14
5970	5516	RELA	PPP2CB
5879	115557	RAC1	GEFT
207	5588	AKT1	PRKCQ
4790	136319	NFKB1	MTPN
4087	4609	SMAD2	MYC
1869	6046	E2F1	BRD2
5594	9759	MAPK1	HDAC4
5295	2885	PIK3R1	GRB2
5925	5245	RB1	PHB
10928	85021	RALBP1	REPS1
5599	1846	MAPK8	DUSP4
1871	7030	E2F3	TFE3
7046	56470	TGFBR1	Rgs19
598	12125	BCL2L1	Bcl2l11
207	5361	AKT1	PLXNA1
4089	17127	SMAD4	Smad3
4790	1326	NFKB1	MAP3K8
7046	13143	TGFBR1	Dapk2
3551	11140	IKBKB	CDC37
1019	4654	CDK4	MYOD1
4087	117583	SMAD2	PARD3B
5925	6908	RB1	TBP
10928	3297	RALBP1	HSF1
675	701	BRCA2	BUB1B
5879	8826	RAC1	IQGAP1
7048	891	TGFBR2	CCNB1
3716	3566	JAK1	IL4R
4087	57443	SMAD2	Fbxo3
5925	5080	RB1	PAX6
7157	7155	TP53	TOP2B
1956	5287	EGFR	PIK3C2B
7046	14225	TGFBR1	Fkbp1a
4790	4221	NFKB1	MEN1
207	1027	AKT1	CDKN1B
4088	17127	SMAD3	Smad3
998	56419	CDC42	Diap3
7157	2099	TP53	ESR1
5879	55843	RAC1	ARHGAP15
5888	11144	RAD51	DMC1
5594	4609	MAPK1	MYC
572	7534	BAD	YWHAZ
7046	69159	TGFBR1	Rhebl1
1147	7186	CHUK	TRAF2
5599	8518	MAPK8	IKBKAP
5894	5058	RAF1	PAK1
6774	3560	STAT3	IL2RB
5295	1969	PIK3R1	EPHA2
5599	6416	MAPK8	MAP2K4
998	392	CDC42	ARHGAP1
1950	2065	EGF	ERBB3
5925	5036	RB1	PA2G4
675	545	BRCA2	ATR
595	1028	CCND1	CDKN1C
207	7534	AKT1	YWHAZ
5970	55922	RELA	NKRF
208	57630	AKT2	SH3RF1
5879	4843	RAC1	NOS2A
7046	19045	TGFBR1	Ppp1ca
4089	67333	SMAD4	Stk35
7157	7534	TP53	YWHAZ
4790	4794	NFKB1	NFKBIE
1019	672	CDK4	BRCA1
7157	2068	TP53	ERCC2
7046	22193	TGFBR1	Ube2e3
2064	1742	ERBB2	DLG4
5925	5928	RB1	RBBP4
7157	5371	TP53	PML
4089	6497	SMAD4	SKI
5594	5778	MAPK1	PTPN7
998	4216	CDC42	MAP3K4
4089	56736	SMAD4	Rnf14
5295	8660	PIK3R1	IRS2
7157	9577	TP53	BRE
5594	7249	MAPK1	TSC2
5925	3065	RB1	HDAC1
5925	5468	RB1	PPARG
7157	6597	TP53	SMARCA4
5970	6878	RELA	TAF6
4087	16801	SMAD2	Arhgef1
8517	7316	IKBKG	UBC
5900	5906	RALGDS	RAP1A
6774	6118	STAT3	RPA2
7157	672	TP53	BRCA1
7042	5858	TGFB2	PZP
5295	2690	PIK3R1	GHR
5970	5531	RELA	PPP4C
4089	213498	SMAD4	Arhgef11
5970	8091	RELA	HMGA2
7042	7448	TGFB2	VTN
7157	7319	TP53	UBE2A
7046	59126	TGFBR1	Nek6
5295	2534	PIK3R1	FYN
7040	2219	TGFB1	FCN1
7046	857	TGFBR1	CAV1
4087	16909	SMAD2	Lmo2
4089	9392	SMAD4	TGFBRAP1
675	56946	BRCA2	C11orf30
998	8826	CDC42	IQGAP1
1869	890	E2F1	CCNA2
5296	558	PIK3R2	AXL
4088	66854	SMAD3	Trim35
207	3615	AKT1	IMPDH2
4088	53609	SMAD3	Sfrs16
5899	266747	RALB	RGL4
4089	80837	SMAD4	Rhoj
5970	2033	RELA	EP300
7046	14226	TGFBR1	Fkbp1b
7157	9013	TP53	TAF1C
5970	2959	RELA	GTF2B
1956	3728	EGFR	JUP
5595	5801	MAPK3	PTPRR
7422	2817	VEGFA	GPC1
6774	9111	STAT3	NMI
7046	67030	TGFBR1	Fancl
1956	5770	EGFR	PTPN1
595	367	CCND1	AR
1956	859	EGFR	CAV3
5599	4478	MAPK8	MSN
7157	1387	TP53	CREBBP
3716	7132	JAK1	TNFRSF1A
572	9252	BAD	RPS6KA5
7422	3490	VEGFA	IGFBP7
5594	7175	MAPK1	TPR
3716	3572	JAK1	IL6ST
998	23092	CDC42	ARHGAP26
7046	93688	TGFBR1	Klhl1
1021	5515	CDK6	PPP2CA
5295	7409	PIK3R1	VAV1
7046	71091	TGFBR1	Cdkl1
1019	11140	CDK4	CDC37
998	148170	CDC42	CDC42EP5
598	8739	BCL2L1	HRK
1029	29950	CDKN2A	SERTAD1
5599	56940	MAPK8	DUSP22
8503	3480	PIK3R3	IGF1R
1147	4296	CHUK	MAP3K11
207	6198	AKT1	RPS6KB1
7040	7531	TGFB1	YWHAE
5595	84867	MAPK3	PTPN5
5894	5590	RAF1	PRKCZ
5894	5159	RAF1	PDGFRB
5595	1846	MAPK3	DUSP4
1869	1786	E2F1	DNMT1
675	472	BRCA2	ATM
7157	8178	TP53	ELL
4089	75141	SMAD4	Rasd2
4089	8928	SMAD4	FOXH1
3716	3455	JAK1	IFNAR2
998	84552	CDC42	PARD6G
5294	613	PIK3CG	BCR
1956	4582	EGFR	MUC1
7157	7443	TP53	VRK1
5295	4792	PIK3R1	NFKBIA
5295	5829	PIK3R1	PXN
7046	59044	TGFBR1	Rnf130
842	331	CASP9	XIAP
5595	5778	MAPK3	PTPN7
7046	68328	TGFBR1	Rab13
7048	9133	TGFBR2	CCNB2
7046	140859	TGFBR1	Nek8
4088	28996	SMAD3	HIPK2
7046	72433	TGFBR1	Rab38
5290	3265	PIK3CA	HRAS
4790	2932	NFKB1	GSK3B
4088	3726	SMAD3	JUNB
7157	9440	TP53	MED17
5970	166	RELA	AES
4790	4066	NFKB1	LYL1
4089	1051	SMAD4	CEBPB
1956	834	EGFR	CASP1
5894	22800	RAF1	RRAS2
998	10298	CDC42	PAK4
572	11040	BAD	PIM2
5925	4176	RB1	MCM7
2064	5335	ERBB2	PLCG1
4088	55914	SMAD3	ERBB2IP
1019	29950	CDK4	SERTAD1
4790	8648	NFKB1	NCOA1
5925	1877	RB1	E4F1
5599	2002	MAPK8	ELK1
7157	3313	TP53	HSPA9
7046	16589	TGFBR1	Uhmk1
5894	993	RAF1	CDC25A
4088	2353	SMAD3	FOS
3845	2038	KRAS	EPB42
5601	23542	MAPK9	MAPK8IP2
1869	2965	E2F1	GTF2H1
5970	10614	RELA	HEXIM1
3551	4296	IKBKB	MAP3K11
4087	80837	SMAD2	Rhoj
1956	867	EGFR	CBL
7157	3837	TP53	KPNB1
5925	1386	RB1	ATF2
7157	3091	TP53	HIF1A
5925	5931	RB1	RBBP7
7046	78889	TGFBR1	Wsb1
675	6117	BRCA2	RPA1
7157	6790	TP53	AURKA
7046	11854	TGFBR1	Rhod
7157	3172	TP53	HNF4A
5880	397	RAC2	ARHGDIB
5970	1459	RELA	CSNK2A2
5970	6875	RELA	TAF4B
5295	10657	PIK3R1	KHDRBS1
998	56349	CDC42	Net1
7157	7153	TP53	TOP2A
5898	55770	RALA	EXOC2
4089	54126	SMAD4	Arhgef7
2064	74155	ERBB2	Errfi1
7046	80837	TGFBR1	Rhoj
5599	7430	MAPK8	EZR
207	4296	AKT1	MAP3K11
4089	55802	SMAD4	DCP1A
7046	50907	TGFBR1	Preb
7040	7057	TGFB1	THBS1
6772	3836	STAT1	KPNA1
7046	13803	TGFBR1	Enc1
598	581	BCL2L1	BAX
7157	1385	TP53	CREB1
3716	3667	JAK1	IRS1
7046	2339	TGFBR1	FNTA
998	115557	CDC42	GEFT
4790	4851	NFKB1	NOTCH1
5898	4043	RALA	LRPAP1
5594	6195	MAPK1	RPS6KA1
7157	7316	TP53	UBC
5898	266747	RALA	RGL4
5925	25	RB1	ABL1
998	10602	CDC42	CDC42EP3
7048	2022	TGFBR2	ENG
595	5111	CCND1	PCNA
6772	6773	STAT1	STAT2
4088	26397	SMAD3	Map2k3
5970	1660	RELA	DHX9
5970	1052	RELA	CEBPD
207	3164	AKT1	NR4A1
6772	5747	STAT1	PTK2
598	5366	BCL2L1	PMAIP1
4087	1855	SMAD2	DVL1
5594	56940	MAPK1	DUSP22
5879	9181	RAC1	ARHGEF2
4088	3837	SMAD3	KPNB1
5595	5606	MAPK3	MAP2K3
7157	3064	TP53	HTT
7046	20132	TGFBR1	Rrh
7157	25	TP53	ABL1
598	5499	BCL2L1	PPP1CA
5879	5063	RAC1	PAK3
5595	5605	MAPK3	MAP2K2
6774	3952	STAT3	LEP
4790	55922	NFKB1	NKRF
7040	1634	TGFB1	DCN
675	56647	BRCA2	BCCIP
5925	5055	RB1	SERPINB2
6774	4654	STAT3	MYOD1
5295	3932	PIK3R1	LCK
5925	7799	RB1	PRDM2
598	10018	BCL2L1	BCL2L11
7046	93687	TGFBR1	Csnk1a1
4088	1386	SMAD3	ATF2
4089	1386	SMAD4	ATF2
5228	2321	PGF	FLT1
4089	10401	SMAD4	PIAS3
7046	12168	TGFBR1	Bmpr2
4088	1051	SMAD3	CEBPB
1869	1017	E2F1	CDK2
5925	9643	RB1	MORF4L2
598	10134	BCL2L1	BCAP31
998	84612	CDC42	PARD6B
5295	9564	PIK3R1	BCAR1
5601	9467	MAPK9	SH3BP5
4089	18260	SMAD4	Ocln
7157	11143	TP53	MYST2
1869	6671	E2F1	SP4
5599	3725	MAPK8	JUN
998	9743	CDC42	RICS
5894	367	RAF1	AR
7422	7448	VEGFA	VTN
7157	7707	TP53	ZNF148
5925	7343	RB1	UBTF
4087	66854	SMAD2	Trim35
3551	4214	IKBKB	MAP3K1
8517	7189	IKBKG	TRAF6
5594	9149	MAPK1	DYRK1B
5295	2212	PIK3R1	FCGR2A
7040	114990	TGFB1	VASN
5970	64320	RELA	RNF25
4088	163126	SMAD3	EID2
5296	2534	PIK3R2	FYN
7046	75717	TGFBR1	Cul5
5602	23542	MAPK10	MAPK8IP2
675	8850	BRCA2	PCAF
4087	3643	SMAD2	INSR
675	7979	BRCA2	SHFM1
4089	74137	SMAD4	Nuak2
7157	3146	TP53	HMGB1
842	317	CASP9	APAF1
7046	69908	TGFBR1	Rab3b
3551	2175	IKBKB	FANCA
5970	4792	RELA	NFKBIA
5599	6689	MAPK8	SPIB
5970	5465	RELA	PPARA
5295	10870	PIK3R1	HCST
5925	672	RB1	BRCA1
207	672	AKT1	BRCA1
207	1432	AKT1	MAPK14
595	7068	CCND1	THRB
7046	56515	TGFBR1	Rnf138
5594	6776	MAPK1	STAT5A
5599	387	MAPK8	RHOA
1956	9046	EGFR	DOK2
673	5906	BRAF	RAP1A
3716	6776	JAK1	STAT5A
7157	5325	TP53	PLAGL1
1029	894	CDKN2A	CCND2
4087	28996	SMAD2	HIPK2
4089	117583	SMAD4	PARD3B
4089	4149	SMAD4	MAX
1956	1499	EGFR	CTNNB1
5295	3667	PIK3R1	IRS1
5970	3065	RELA	HDAC1
998	23348	CDC42	DOCK9
4088	22390	SMAD3	Wee1
1870	6046	E2F2	BRD2
598	578	BCL2L1	BAK1
1956	374	EGFR	AREG
4089	79753	SMAD4	SNIP1
7157	6880	TP53	TAF9
5925	23741	RB1	EID1
7046	74137	TGFBR1	Nuak2
4089	72433	SMAD4	Rab38
5970	6667	RELA	SP1
5894	596	RAF1	BCL2
5925	7421	RB1	VDR
5925	367	RB1	AR
7046	78938	TGFBR1	Fbxo34
4087	9372	SMAD2	ZFYVE9
7157	3276	TP53	PRMT1
5337	5585	PLD1	PKN1
5898	2316	RALA	FLNA
7157	641	TP53	BLM
5888	672	RAD51	BRCA1
7046	66317	TGFBR1	Wdr61
4790	6256	NFKB1	RXRA
7046	69721	TGFBR1	Nkiras1
5894	5906	RAF1	RAP1A
7157	26354	TP53	GNL3
5595	4609	MAPK3	MYC
4790	1831	NFKB1	TSC22D3
6772	1387	STAT1	CREBBP
5599	1386	MAPK8	ATF2
7157	7486	TP53	WRN
2064	3728	ERBB2	JUP
4087	26397	SMAD2	Map2k3
1956	5777	EGFR	PTPN6
5599	637	MAPK8	BID
207	8115	AKT1	TCL1A
5290	9351	PIK3CA	SLC9A3R2
595	1027	CCND1	CDKN1B
4089	67444	SMAD4	Ilkap
6774	2908	STAT3	NR3C1
5900	5911	RALGDS	RAP2A
7157	57178	TP53	ZMIZ1
207	1326	AKT1	MAP3K8
4087	108960	SMAD2	Irak2
5888	5892	RAD51	RAD51L3
5888	79184	RAD51	BRCC3
7157	7158	TP53	TP53BP1
4088	72433	SMAD3	Rab38
4087	74137	SMAD2	Nuak2
7157	8556	TP53	CDC14A
7046	55943	TGFBR1	Stx8
1956	857	EGFR	CAV1
2277	3791	FIGF	KDR
4087	11854	SMAD2	Rhod
7157	5300	TP53	PIN1
7157	4331	TP53	MNAT1
7046	13000	TGFBR1	Csnk2a2
1029	900	CDKN2A	CCNG1
5888	10635	RAD51	RAD51AP1
4790	2908	NFKB1	NR3C1
7046	108699	TGFBR1	Chn1
4089	58864	SMAD4	Tssk3
5894	3717	RAF1	JAK2
4087	73341	SMAD2	Arhgef6
5337	8682	PLD1	PEA15
7046	20166	TGFBR1	Rtkn
7157	79184	TP53	BRCC3
7157	10153	TP53	CEBPZ
7157	28996	TP53	HIPK2
7046	19376	TGFBR1	Rab34
675	2177	BRCA2	FANCD2
5601	142679	MAPK9	DUSP19
5594	2099	MAPK1	ESR1
7046	18647	TGFBR1	Pftk1
6772	10399	STAT1	GNB2L1
5970	1958	RELA	EGR1
4088	22938	SMAD3	SNW1
595	6872	CCND1	TAF1
5925	5371	RB1	PML
1019	1050	CDK4	CEBPA
5894	4214	RAF1	MAP3K1
7046	66894	TGFBR1	Wwp2
5290	9368	PIK3CA	SLC9A3R1
4088	10393	SMAD3	ANAPC10
5604	4216	MAP2K1	MAP3K4
7046	56424	TGFBR1	Stub1
207	2932	AKT1	GSK3B
5925	1786	RB1	DNMT1
998	396	CDC42	ARHGDIA
5894	7529	RAF1	YWHAB
4089	20846	SMAD4	Stat1
595	2033	CCND1	EP300
1869	6668	E2F1	SP2
5894	2786	RAF1	GNG4
8517	10010	IKBKG	TANK
7046	27103	TGFBR1	Eif2ak4
4088	467	SMAD3	ATF3
842	4671	CASP9	NAIP
7040	4313	TGFB1	MMP2
5879	29109	RAC1	FHOD1
998	16588	CDC42	Kin
5879	392	RAC1	ARHGAP1
7157	6606	TP53	SMN1
572	4170	BAD	MCL1
7046	13636	TGFBR1	Efna1
3716	2885	JAK1	GRB2
5925	9321	RB1	TRIP11
2064	3084	ERBB2	NRG1
4089	1855	SMAD4	DVL1
1956	1500	EGFR	CTNND1
5894	22808	RAF1	MRAS
5879	50855	RAC1	PARD6A
998	4688	CDC42	NCF2
5970	51147	RELA	ING4
6772	3815	STAT1	KIT
1147	1326	CHUK	MAP3K8
1021	1017	CDK6	CDK2
4087	54126	SMAD2	Arhgef7
3551	7132	IKBKB	TNFRSF1A
4790	1999	NFKB1	ELF3
5599	3727	MAPK8	JUND
4087	6497	SMAD2	SKI
4088	4149	SMAD3	MAX
5337	274	PLD1	BIN1
5594	708	MAPK1	C1QBP
5879	4830	RAC1	NME1
5880	50619	RAC2	DEF6
5970	1387	RELA	CREBBP
7046	14693	TGFBR1	Gnb2
6774	5371	STAT3	PML
1956	6654	EGFR	SOS1
7046	26397	TGFBR1	Map2k3
7046	960	TGFBR1	CD44
5925	10620	RB1	ARID3B
5880	1794	RAC2	DOCK2
3551	4792	IKBKB	NFKBIA
7157	9232	TP53	PTTG1
5594	476	MAPK1	ATP1A1
5888	7516	RAD51	XRCC2
5970	9612	RELA	NCOR2
7157	8554	TP53	PIAS1
4089	26397	SMAD4	Map2k3
3551	8202	IKBKB	NCOA3
5295	6464	PIK3R1	SHC1
6772	8554	STAT1	PIAS1
7046	66827	TGFBR1	Ttc1
4087	19376	SMAD2	Rab34
5337	6714	PLD1	SRC
5337	387	PLD1	RHOA
5295	940	PIK3R1	CD28
7046	54353	TGFBR1	Skap2
7046	73542	TGFBR1	Tssk5
5925	196	RB1	AHR
7157	53325	TP53	Banp
5879	50649	RAC1	ARHGEF4
5295	1796	PIK3R1	DOK1
7046	17131	TGFBR1	Smad7
598	7416	BCL2L1	VDAC1
5970	2521	RELA	FUS
5595	6689	MAPK3	SPIB
5894	573	RAF1	BAG1
5295	10376	PIK3R1	TUBA1B
5594	8649	MAPK1	MAP2K1IP1
5970	5515	RELA	PPP2CA
4089	51176	SMAD4	LEF1
6774	3725	STAT3	JUN
4087	857	SMAD2	CAV1
7157	4692	TP53	NDN
10928	891	RALBP1	CCNB1
5888	25788	RAD51	RAD54B
4089	52033	SMAD4	Pbk
5879	23263	RAC1	MCF2L
5925	6839	RB1	SUV39H1
5894	157310	RAF1	PEBP4
675	5347	BRCA2	PLK1
3716	3459	JAK1	IFNGR1
572	5584	BAD	PRKCI
5879	7074	RAC1	TIAM1
369	51497	ARAF	TH1L
4089	19354	SMAD4	Rac2
7157	9014	TP53	TAF1B
7157	578	TP53	BAK1
6774	9322	STAT3	TRIP10
3551	9020	IKBKB	MAP3K14
998	9912	CDC42	RICH2
5879	10787	RAC1	NCKAP1
2064	6714	ERBB2	SRC
4088	66922	SMAD3	Rras2
5594	84867	MAPK1	PTPN5
5925	20586	RB1	Smarca4
5599	356	MAPK8	FASLG
5594	6868	MAPK1	ADAM17
7157	5469	TP53	MED1
7157	1958	TP53	EGR1
5599	841	MAPK8	CASP8
4088	17126	SMAD3	Smad2
3551	5495	IKBKB	PPM1B
598	149428	BCL2L1	BNIPL
7422	9510	VEGFA	ADAMTS1
5879	8871	RAC1	SYNJ2
5604	2887	MAP2K1	GRB10
7046	237459	TGFBR1	Pctk2
5290	23551	PIK3CA	RASD2
5879	10451	RAC1	VAV3
6772	10379	STAT1	IRF9
5599	396	MAPK8	ARHGDIA
5879	11113	RAC1	CIT
7046	69288	TGFBR1	Rhobtb1
998	10458	CDC42	BAIAP2
5594	1845	MAPK1	DUSP3
207	5058	AKT1	PAK1
5880	23463	RAC2	ICMT
4089	27103	SMAD4	Eif2ak4
2064	55914	ERBB2	ERBB2IP
7157	1111	TP53	CHEK1
5894	10256	RAF1	CNKSR1
7046	12675	TGFBR1	Chuk
4089	69908	SMAD4	Rab3b
595	2099	CCND1	ESR1
1956	11184	EGFR	MAP4K1
5879	9743	RAC1	RICS
4790	23421	NFKB1	ITGB3BP
5925	5929	RB1	RBBP5
5970	4221	RELA	MEN1
5595	1845	MAPK3	DUSP3
7157	94241	TP53	TP53INP1
4089	71770	SMAD4	Ap2b1
7046	20877	TGFBR1	Aurkb
5925	8804	RB1	CREG1
4087	64750	SMAD2	SMURF2
5925	10933	RB1	MORF4L1
4089	18176	SMAD4	Nras
6772	7421	STAT1	VDR
5594	2626	MAPK1	GATA4
842	112401	CASP9	BIRC8
5594	3856	MAPK1	KRT8
675	79184	BRCA2	BRCC3
4790	6778	NFKB1	STAT6
5880	5062	RAC2	PAK2
5594	2872	MAPK1	MKNK2
207	253260	AKT1	RICTOR
3716	5781	JAK1	PTPN11
4088	860	SMAD3	RUNX2
1147	4793	CHUK	NFKBIB
4087	16589	SMAD2	Uhmk1
4089	16589	SMAD4	Uhmk1
7046	71176	TGFBR1	Fbxo24
5894	23162	RAF1	MAPK8IP3
842	329	CASP9	BIRC2
4089	68328	SMAD4	Rab13
998	613	CDC42	BCR
5879	613	RAC1	BCR
4089	192656	SMAD4	Ripk2
598	637	BCL2L1	BID
5599	10746	MAPK8	MAP3K2
5894	5037	RAF1	PEBP1
6772	5610	STAT1	EIF2AK2
1029	84725	CDKN2A	PLEKHA8
5879	10788	RAC1	IQGAP2
5290	8525	PIK3CA	DGKZ
5594	8682	MAPK1	PEA15
5879	8997	RAC1	KALRN
5337	273	PLD1	AMPH
5894	23551	RAF1	RASD2
1869	4692	E2F1	NDN
5295	7430	PIK3R1	EZR
998	4294	CDC42	MAP3K10
7046	73341	TGFBR1	Arhgef6
5879	7454	RAC1	WAS
998	10788	CDC42	IQGAP2
5879	4615	RAC1	MYD88
5925	27043	RB1	PELP1
1956	5921	EGFR	RASA1
4790	7295	NFKB1	TXN
5295	3815	PIK3R1	KIT
4087	69288	SMAD2	Rhobtb1
5595	476	MAPK3	ATP1A1
5888	3014	RAD51	H2AFX
1869	56654	E2F1	NPDC1
5879	1794	RAC1	DOCK2
7040	5858	TGFB1	PZP
5295	6461	PIK3R1	SHB
7046	30941	TGFBR1	Usp21
7157	2033	TP53	EP300
207	64400	AKT1	AKTIP
7040	7448	TGFB1	VTN
1021	5495	CDK6	PPM1B
5294	3265	PIK3CG	HRAS
7046	71893	TGFBR1	Noxo1
4087	75141	SMAD2	Rasd2
998	8976	CDC42	WASL
7046	12571	TGFBR1	Cdk6
5970	4791	RELA	NFKB2
5894	6714	RAF1	SRC
5599	4214	MAPK8	MAP3K1
598	638	BCL2L1	BIK
5599	5609	MAPK8	MAP2K7
4790	3146	NFKB1	HMGB1
1029	84687	CDKN2A	PPP1R9B
7157	7020	TP53	TFAP2A
5595	1847	MAPK3	DUSP5
5594	10318	MAPK1	TNIP1
5970	3660	RELA	IRF2
7157	7874	TP53	USP7
598	596	BCL2L1	BCL2
5604	1326	MAP2K1	MAP3K8
5970	6256	RELA	RXRA
5925	286826	RB1	LIN9
7046	30839	TGFBR1	Fbxw5
5879	752	RAC1	FMNL1
7046	78294	TGFBR1	Rps27a
5594	2274	MAPK1	FHL2
5894	15461	RAF1	Hras1
5880	60	RAC2	ACTB
7046	77040	TGFBR1	Atg16l1
5925	1025	RB1	CDK9
4088	2932	SMAD3	GSK3B
6772	3455	STAT1	IFNAR2
842	330	CASP9	BIRC3
5879	9912	RAC1	RICH2
3845	9770	KRAS	RASSF2
7046	5520	TGFBR1	PPP2R2A
5970	10401	RELA	PIAS3
6772	9466	STAT1	IL27RA
5599	355	MAPK8	FAS
1029	4193	CDKN2A	MDM2
3716	10254	JAK1	STAM2
5594	10140	MAPK1	TOB1
998	5058	CDC42	PAK1
7046	19338	TGFBR1	Rab33b
5594	8870	MAPK1	IER3
7157	6117	TP53	RPA1
4088	3725	SMAD3	JUN
842	843	CASP9	CASP10
1869	8900	E2F1	CCNA1
998	9322	CDC42	TRIP10
4087	69159	SMAD2	Rhebl1
4790	1997	NFKB1	ELF1
998	2245	CDC42	FGD1
4088	9372	SMAD3	ZFYVE9
5601	23162	MAPK9	MAPK8IP3
7157	467	TP53	ATF3
7046	12567	TGFBR1	Cdk4
4088	5933	SMAD3	RBL1
7157	8555	TP53	CDC14B
998	10435	CDC42	CDC42EP2
3845	83593	KRAS	RASSF5
5970	5981	RELA	RFC1
3716	3587	JAK1	IL10RA
4088	75141	SMAD3	Rasd2
7046	67603	TGFBR1	Dusp6
5879	4294	RAC1	MAP3K10
5970	23474	RELA	ETHE1
5295	2057	PIK3R1	EPOR
5594	1848	MAPK1	DUSP6
4790	3660	NFKB1	IRF2
7046	67857	TGFBR1	Ppp6c
998	7454	CDC42	WAS
998	56924	CDC42	PAK6
5898	375	RALA	ARF1
998	50855	CDC42	PARD6A
7046	16428	TGFBR1	Itk
7157	2965	TP53	GTF2H1
7157	112858	TP53	TP53RK
4089	17126	SMAD4	Smad2
7046	18260	TGFBR1	Ocln
998	55561	CDC42	CDC42BPG
7046	24108	TGFBR1	Ubd
7157	54840	TP53	APTX
998	6453	CDC42	ITSN1
5888	6117	RAD51	RPA1
7422	1490	VEGFA	CTGF
7157	6275	TP53	S100A4
1147	1499	CHUK	CTNNB1
5879	64857	RAC1	PLEKHG2
5880	396	RAC2	ARHGDIA
4089	76338	SMAD4	Rab2b
7046	70052	TGFBR1	Prpf4
5594	51366	MAPK1	UBR5
998	2664	CDC42	GDI1
4088	6497	SMAD3	SKI
7042	114990	TGFB2	VASN
4088	1874	SMAD3	E2F4
4088	117583	SMAD3	PARD3B
5894	5245	RAF1	PHB
5970	6908	RELA	TBP
7422	6678	VEGFA	SPARC
5879	55114	RAC1	ARHGAP17
6772	3659	STAT1	IRF1
6772	672	STAT1	BRCA1
7046	54123	TGFBR1	Irf7
4089	4086	SMAD4	SMAD1
998	23263	CDC42	MCF2L
4087	52432	SMAD2	Ppp2r2d
5595	2115	MAPK3	ETV1
5879	60	RAC1	ACTB
998	663	CDC42	BNIP2
4088	7030	SMAD3	TFE3
7157	4193	TP53	MDM2
4089	56515	SMAD4	Rnf138
5894	1831	RAF1	TSC22D3
4089	59126	SMAD4	Nek6
1956	2069	EGFR	EREG
5295	924	PIK3R1	CD7
3551	1499	IKBKB	CTNNB1
5599	5591	MAPK8	PRKDC
4088	10401	SMAD3	PIAS3
7157	9015	TP53	TAF1A
998	5062	CDC42	PAK2
207	7249	AKT1	TSC2
572	597	BAD	BCL2A1
5970	1025	RELA	CDK9
4089	66854	SMAD4	Trim35
8517	3654	IKBKG	IRAK1
5970	5590	RELA	PRKCZ
5879	5058	RAC1	PAK1
4089	16428	SMAD4	Itk
5594	4751	MAPK1	NEK2
673	3265	BRAF	HRAS
5595	708	MAPK3	C1QBP
4088	54126	SMAD3	Arhgef7
5970	1457	RELA	CSNK2A1
1956	5359	EGFR	PLSCR1
5970	23054	RELA	NCOA6
5879	5062	RAC1	PAK2
5599	8772	MAPK8	FADD
5290	3932	PIK3CA	LCK
7157	1022	TP53	CDK7
7046	11848	TGFBR1	Rhoa
5879	1793	RAC1	DOCK1
675	672	BRCA2	BRCA1
6772	3560	STAT1	IL2RB
4087	72433	SMAD2	Rab38
5879	10458	RAC1	BAIAP2
1956	1845	EGFR	DUSP3
5925	10131	RB1	TRAP1
4087	80981	SMAD2	Arl4d
7048	1191	TGFBR2	CLU
4087	51176	SMAD2	LEF1
5879	23647	RAC1	ARFIP2
5295	7454	PIK3R1	WAS
998	4168	CDC42	MCF2
5925	1017	RB1	CDK2
5900	3265	RALGDS	HRAS
4089	10987	SMAD4	COPS5
5595	8569	MAPK3	MKNK1
595	51191	CCND1	HERC5
7046	56193	TGFBR1	Plek
5879	55561	RAC1	CDC42BPG
7157	8850	TP53	PCAF
5925	5422	RB1	POLA1
998	19877	CDC42	Rock1
5228	8829	PGF	NRP1
7046	12549	TGFBR1	Cdgap
6772	55250	STAT1	ELP2
5879	1760	RAC1	DMPK
3716	10399	JAK1	GNB2L1
5970	6882	RELA	TAF11
5599	1398	MAPK8	CRK
5295	392	PIK3R1	ARHGAP1
5925	8507	RB1	ENC1
7157	902	TP53	CCNH
1019	1027	CDK4	CDKN1B
4089	11854	SMAD4	Rhod
998	55114	CDC42	ARHGAP17
6772	2969	STAT1	GTF2I
7046	76117	TGFBR1	Arhgap15
7040	1280	TGFB1	COL2A1
595	8648	CCND1	NCOA1
5970	4793	RELA	NFKBIB
4088	1855	SMAD3	DVL1
5894	6009	RAF1	RHEB
3551	7186	IKBKB	TRAF2
4790	8091	NFKB1	HMGA2
2064	4582	ERBB2	MUC1
1021	11140	CDK6	CDC37
5970	672	RELA	BRCA1
5879	4688	RAC1	NCF2
5879	396	RAC1	ARHGDIA
4088	73341	SMAD3	Arhgef6
7046	4092	TGFBR1	SMAD7
4089	75869	SMAD4	Arl5b
4088	4194	SMAD3	MDM4
6774	2690	STAT3	GHR
7040	633	TGFB1	BGN
5970	1051	RELA	CEBPB
572	6622	BAD	SNCA
5925	3146	RB1	HMGB1
5970	2908	RELA	NR3C1
4089	15191	SMAD4	Hdgf
5599	5076	MAPK8	PAX2
4790	602	NFKB1	BCL3
5594	1386	MAPK1	ATF2
7157	1017	TP53	CDK2
5599	6688	MAPK8	SPI1
4088	4739	SMAD3	NEDD9
5925	4331	RB1	MNAT1
4088	1499	SMAD3	CTNNB1
5295	12387	PIK3R1	Ctnnb1
4088	2309	SMAD3	FOXO3
4790	79155	NFKB1	TNIP2
6774	51079	STAT3	NDUFA13
1956	1445	EGFR	CSK
7157	50484	TP53	RRM2B
5599	6623	MAPK8	SNCG
1956	5566	EGFR	PRKACA
6774	3320	STAT3	HSP90AA1
7040	8668	TGFB1	EIF3I
10928	7124	RALBP1	TNF
5602	408	MAPK10	ARRB1
1956	6451	EGFR	SH3BGRL
595	8850	CCND1	PCAF
1956	8651	EGFR	SOCS1
7046	11171	TGFBR1	STRAP
5337	382	PLD1	ARF6
595	8841	CCND1	HDAC3
4790	9276	NFKB1	COPB2
3551	3654	IKBKB	IRAK1
1956	3636	EGFR	INPPL1
4088	6935	SMAD3	ZEB1
7046	163	TGFBR1	AP2B1
5595	4067	MAPK3	LYN
1021	894	CDK6	CCND2
1029	6135	CDKN2A	RPL11
5295	5159	PIK3R1	PDGFRB
207	3654	AKT1	IRAK1
5894	4893	RAF1	NRAS
5894	2810	RAF1	SFN
998	10188	CDC42	TNK2
207	5364	AKT1	PLXNB1
1956	5753	EGFR	PTK6
5879	57144	RAC1	PAK7
4087	6498	SMAD2	SKIL
5601	5587	MAPK9	PRKD1
207	5170	AKT1	PDPK1
5925	5932	RB1	RBBP8
6774	5979	STAT3	RET
207	3326	AKT1	HSP90AB1
1019	896	CDK4	CCND3
4089	114790	SMAD4	STK11IP
7048	58533	TGFBR2	SNX6
8517	4791	IKBKG	NFKB2
5594	1432	MAPK1	MAPK14
5594	7316	MAPK1	UBC
5888	1939	RAD51	LGTN
7040	94	TGFB1	ACVRL1
3716	1999	JAK1	ELF3
4087	7050	SMAD2	TGIF1
5294	2046	PIK3CG	EPHA8
4790	9611	NFKB1	NCOR1
598	79370	BCL2L1	BCL2L14
4088	8945	SMAD3	BTRC
5295	22800	PIK3R1	RRAS2
1147	841	CHUK	CASP8
1956	2065	EGFR	ERBB3
7040	79753	TGFB1	SNIP1
7157	7490	TP53	WT1
1019	28988	CDK4	DBNL
1956	7454	EGFR	WAS
5595	110651	MAPK3	Rps6ka3
6774	4233	STAT3	MET
4790	3839	NFKB1	KPNA3
9459	28964	ARHGEF6	GIT1
5970	433759	RELA	Hdac1
595	5981	CCND1	RFC1
4790	222643	NFKB1	UNC5CL
4087	4802	SMAD2	NFYC
5970	5971	RELA	RELB
10928	841	RALBP1	CASP8
598	57099	BCL2L1	AVEN
5900	10256	RALGDS	CNKSR1
5900	409	RALGDS	ARRB2
3716	672	JAK1	BRCA1
8503	8660	PIK3R3	IRS2
5595	3643	MAPK3	INSR
4088	864	SMAD3	RUNX3
5595	6197	MAPK3	RPS6KA3
598	64112	BCL2L1	MOAP1
6774	3556	STAT3	IL1RAP
5599	105352	MAPK8	Dusp22
1956	2060	EGFR	EPS15
5595	8649	MAPK3	MAP2K1IP1
5601	1843	MAPK9	DUSP1
598	6252	BCL2L1	RTN1
4087	860	SMAD2	RUNX2
5290	8471	PIK3CA	IRS4
5290	2934	PIK3CA	GSN
3551	841	IKBKB	CASP8
598	23770	BCL2L1	FKBP8
5899	149371	RALB	EXOC8
7046	57154	TGFBR1	SMURF1
4088	8928	SMAD3	FOXH1
1029	6790	CDKN2A	AURKA
10928	3320	RALBP1	HSP90AA1
6774	3091	STAT3	HIF1A
1956	2185	EGFR	PTK2B
1956	10045	EGFR	SH2D3A
7157	580	TP53	BARD1
6774	660	STAT3	BMX
5925	573	RB1	BAG1
5898	382	RALA	ARF6
8517	7763	IKBKG	ZFAND5
10928	8650	RALBP1	NUMB
5594	7409	MAPK1	VAV1
7157	4792	TP53	NFKBIA
1147	147945	CHUK	NLRP4
572	596	BAD	BCL2
3551	6885	IKBKB	MAP3K7
5925	613	RB1	BCR
5894	8036	RAF1	SHOC2
5894	10253	RAF1	SPRY2
1956	30011	EGFR	SH3KBP1
1029	1877	CDKN2A	E4F1
6772	5580	STAT1	PRKCD
207	9261	AKT1	MAPKAPK2
7157	6872	TP53	TAF1
675	2178	BRCA2	FANCE
5925	7161	RB1	TP73
5601	80824	MAPK9	DUSP16
5295	2242	PIK3R1	FES
5925	8535	RB1	CBX4
1019	57180	CDK4	ACTR3B
207	5586	AKT1	PKN2
3716	7006	JAK1	TEC
3551	10935	IKBKB	PRDX3
5295	867	PIK3R1	CBL
6774	2099	STAT3	ESR1
595	9978	CCND1	RBX1
7157	30008	TP53	EFEMP2
5970	29110	RELA	TBK1
1021	896	CDK6	CCND3
8517	6900	IKBKG	CNTN2
595	4760	CCND1	NEUROD1
8517	10758	IKBKG	TRAF3IP2
5295	9846	PIK3R1	GAB2
5879	10298	RAC1	PAK4
5337	375	PLD1	ARF1
4790	5966	NFKB1	REL
4790	8945	NFKB1	BTRC
5888	472	RAD51	ATM
2064	6451	ERBB2	SH3BGRL
598	83985	BCL2L1	SPNS1
1956	53358	EGFR	SHC3
4089	8945	SMAD4	BTRC
1956	7316	EGFR	UBC
7157	7150	TP53	TOP1
4087	996	SMAD2	CDC27
8517	8737	IKBKG	RIPK1
5925	8841	RB1	HDAC3
7046	2280	TGFBR1	FKBP1A
5594	1843	MAPK1	DUSP1
4089	163126	SMAD4	EID2
2064	2066	ERBB2	ERBB4
2064	3732	ERBB2	CD82
5594	5581	MAPK1	PRKCE
207	3858	AKT1	KRT10
998	6249	CDC42	CLIP1
5970	196	RELA	AHR
7157	2810	TP53	SFN
7157	6135	TP53	RPL11
675	2189	BRCA2	FANCG
4088	6498	SMAD3	SKIL
10928	2971	RALBP1	GTF3A
5295	3717	PIK3R1	JAK2
5296	2065	PIK3R2	ERBB3
5294	3266	PIK3CG	ERAS
1956	2549	EGFR	GAB1
5290	3667	PIK3CA	IRS1
5290	9138	PIK3CA	ARHGEF1
4088	996	SMAD3	CDC27
4089	2308	SMAD4	FOXO1
1956	9020	EGFR	MAP3K14
4089	4091	SMAD4	SMAD6
3551	5610	IKBKB	EIF2AK2
1019	894	CDK4	CCND2
5894	2908	RAF1	NR3C1
5970	79155	RELA	TNIP2
1956	6777	EGFR	STAT5B
5595	6623	MAPK3	SNCG
1019	8243	CDK4	SMC1A
7157	204851	TP53	HIPK1
4790	688	NFKB1	KLF5
5898	7249	RALA	TSC2
3716	7297	JAK1	TYK2
7157	1938	TP53	EEF2
1956	1051	EGFR	CEBPB
8517	7128	IKBKG	TNFAIP3
4089	2033	SMAD4	EP300
8517	8533	IKBKG	COPS3
7157	91768	TP53	CABLES1
1869	6015	E2F1	RING1
207	9479	AKT1	MAPK8IP1
7048	4092	TGFBR2	SMAD7
1019	5111	CDK4	PCNA
7157	10474	TP53	TADA3L
3716	695	JAK1	BTK
5594	3643	MAPK1	INSR
5925	4784	RB1	NFIX
4087	2033	SMAD2	EP300
5970	7080	RELA	NKX2-1
8517	55054	IKBKG	ATG16L1
5879	6249	RAC1	CLIP1
4087	51588	SMAD2	PIAS4
8517	9020	IKBKG	MAP3K14
5925	7112	RB1	TMPO
4089	4303	SMAD4	FOXO4
1029	7319	CDKN2A	UBE2A
10928	29924	RALBP1	EPN1
7157	7341	TP53	SUMO1
8517	29110	IKBKG	TBK1
8517	7132	IKBKG	TNFRSF1A
1956	819	EGFR	CAMLG
673	7532	BRAF	YWHAG
1956	6004	EGFR	RGS16
6772	6714	STAT1	SRC
1019	4067	CDK4	LYN
207	7015	AKT1	TERT
1147	3667	CHUK	IRS1
8517	22900	IKBKG	CARD8
5879	3556	RAC1	IL1RAP
3716	1441	JAK1	CSF3R
5295	2065	PIK3R1	ERBB3
5604	3265	MAP2K1	HRAS
5594	9261	MAPK1	MAPKAPK2
4089	23090	SMAD4	ZNF423
5594	6197	MAPK1	RPS6KA3
4790	9043	NFKB1	SPAG9
5594	80824	MAPK1	DUSP16
4088	11171	SMAD3	STRAP
5602	1843	MAPK10	DUSP1
7048	11171	TGFBR2	STRAP
3716	471	JAK1	ATIC
1147	7128	CHUK	TNFAIP3
6774	3454	STAT3	IFNAR1
1147	2175	CHUK	FANCA
4087	6935	SMAD2	ZEB1
5295	916	PIK3R1	CD3E
6774	10524	STAT3	HTATIP
6774	7253	STAT3	TSHR
7040	7049	TGFB1	TGFBR3
6774	2923	STAT3	PDIA3
1019	29883	CDK4	CNOT7
5925	6667	RB1	SP1
4088	54778	SMAD3	RNF111
2064	3320	ERBB2	HSP90AA1
5894	7532	RAF1	YWHAG
5925	10741	RB1	RBBP9
673	10971	BRAF	YWHAQ
1147	8518	CHUK	IKBKAP
1147	5495	CHUK	PPM1B
4790	29110	NFKB1	TBK1
5894	6237	RAF1	RRAS
1869	1022	E2F1	CDK7
842	10392	CASP9	NOD1
4088	7050	SMAD3	TGIF1
4087	3065	SMAD2	HDAC1
598	8837	BCL2L1	CFLAR
4089	4093	SMAD4	SMAD9
1029	2286	CDKN2A	FKBP2
5599	5587	MAPK8	PRKD1
207	4092	AKT1	SMAD7
7046	58533	TGFBR1	SNX6
1956	3084	EGFR	NRG1
5295	5781	PIK3R1	PTPN11
4790	7158	NFKB1	TP53BP1
1956	7410	EGFR	VAV2
7157	2972	TP53	BRF1
207	3315	AKT1	HSPB1
4088	4303	SMAD3	FOXO4
3716	408	JAK1	ARRB1
5337	5578	PLD1	PRKCA
4089	5933	SMAD4	RBL1
4790	64332	NFKB1	NFKBIZ
4790	51773	NFKB1	RSF1
8517	11140	IKBKG	CDC37
5594	6622	MAPK1	SNCA
207	117145	AKT1	THEM4
5894	3320	RAF1	HSP90AA1
6774	5771	STAT3	PTPN2
1956	5578	EGFR	PRKCA
1147	6885	CHUK	MAP3K7
1956	7082	EGFR	TJP1
5925	7029	RB1	TFDP2
1869	3065	E2F1	HDAC1
7157	9656	TP53	MDC1
998	4296	CDC42	MAP3K11
7046	51776	TGFBR1	ZAK
998	149428	CDC42	BNIPL
1869	5928	E2F1	RBBP4
7424	2324	VEGFC	FLT4
5595	1432	MAPK3	MAPK14
4790	79931	NFKB1	TNIP3
2064	5781	ERBB2	PTPN11
2064	3572	ERBB2	IL6ST
4087	11171	SMAD2	STRAP
5602	80824	MAPK10	DUSP16
5888	51719	RAD51	CAB39
5894	81848	RAF1	SPRY4
1019	332	CDK4	BIRC5
7046	6885	TGFBR1	MAP3K7
2064	9463	ERBB2	PICK1
1956	6642	EGFR	SNX1
7157	6285	TP53	S100B
5599	5966	MAPK8	REL
1956	5573	EGFR	PRKAR1A
6774	4086	STAT3	SMAD1
5925	5926	RB1	ARID4A
5602	11221	MAPK10	DUSP10
3716	3581	JAK1	IL9R
2064	2185	ERBB2	PTK2B
2064	5058	ERBB2	PAK1
1956	3064	EGFR	HTT
7157	84289	TP53	ING5
5595	6196	MAPK3	RPS6KA2
1147	10010	CHUK	TANK
5888	580	RAD51	BARD1
7157	81928	TP53	CABLES2
595	8202	CCND1	NCOA3
1956	5747	EGFR	PTK2
1956	6655	EGFR	SOS2
4089	1499	SMAD4	CTNNB1
5970	4609	RELA	MYC
3551	9175	IKBKB	MAP3K13
6774	5747	STAT3	PTK2
5594	6464	MAPK1	SHC1
7157	4738	TP53	NEDD8
5925	7027	RB1	TFDP1
5295	868	PIK3R1	CBLB
5898	22866	RALA	CNKSR2
5595	8870	MAPK3	IER3
7157	5422	TP53	POLA1
3551	8945	IKBKB	BTRC
369	7532	ARAF	YWHAG
7048	1601	TGFBR2	DAB2
4088	5371	SMAD3	PML
1956	6714	EGFR	SRC
5295	2099	PIK3R1	ESR1
2064	3717	ERBB2	JAK2
5295	6714	PIK3R1	SRC
207	3667	AKT1	IRS1
1956	17444	EGFR	Grap2
7046	64750	TGFBR1	SMURF2
5970	26993	RELA	AKAP8L
4088	8881	SMAD3	CDC16
5894	5592	RAF1	PRKG1
4088	7316	SMAD3	UBC
4088	60436	SMAD3	TGIF2
5970	580	RELA	BARD1
5599	1843	MAPK8	DUSP1
5290	2776	PIK3CA	GNAQ
4087	2099	SMAD2	ESR1
5594	4214	MAPK1	MAP3K1
1019	51035	CDK4	LOC51035
5602	409	MAPK10	ARRB2
5925	5934	RB1	RBL2
673	22808	BRAF	MRAS
6774	10401	STAT3	PIAS3
4087	3725	SMAD2	JUN
7048	1499	TGFBR2	CTNNB1
207	4515	AKT1	MTCP1
4087	4091	SMAD2	SMAD6
1956	10451	EGFR	VAV3
5599	80824	MAPK8	DUSP16
4087	5371	SMAD2	PML
5894	5581	RAF1	PRKCE
1956	5338	EGFR	PLD2
7157	7515	TP53	XRCC1
5970	57761	RELA	TRIB3
5595	51366	MAPK3	UBR5
4790	5531	NFKB1	PPP4C
598	27113	BCL2L1	BBC3
8517	26133	IKBKG	TRPC4AP
1029	5702	CDKN2A	PSMC3
4790	4791	NFKB1	NFKB2
5295	7301	PIK3R1	TYRO3
5925	5933	RB1	RBL1
6772	7132	STAT1	TNFRSF1A
1956	6464	EGFR	SHC1
7157	7068	TP53	THRB
598	57142	BCL2L1	RTN4
7157	1026	TP53	CDKN1A
842	22861	CASP9	NLRP1
6774	3717	STAT3	JAK2
5925	6597	RB1	SMARCA4
5894	7409	RAF1	VAV1
8517	3324	IKBKG	HSP90AA2
4087	4739	SMAD2	NEDD9
6774	6927	STAT3	HNF1A
5604	4214	MAP2K1	MAP3K1
4089	3205	SMAD4	HOXA9
5970	7291	RELA	TWIST1
7157	3320	TP53	HSP90AA1
5894	22866	RAF1	CNKSR2
673	7529	BRAF	YWHAB
5894	7531	RAF1	YWHAE
1956	378	EGFR	ARF4
4087	91	SMAD2	ACVR1B
4087	163126	SMAD2	EID2
6774	2033	STAT3	EP300
1956	58533	EGFR	SNX6
5970	7015	RELA	TERT
5900	408	RALGDS	ARRB1
4790	5971	NFKB1	RELB
5894	3932	RAF1	LCK
598	317	BCL2L1	APAF1
5296	867	PIK3R2	CBL
6772	3725	STAT1	JUN
4089	4090	SMAD4	SMAD5
5888	5893	RAD51	RAD52
5970	7088	RELA	TLE1
572	10971	BAD	YWHAQ
6774	5610	STAT3	EIF2AK2
842	332	CASP9	BIRC5
5291	5581	PIK3CB	PRKCE
1019	9126	CDK4	SMC3
369	2810	ARAF	SFN
6774	3570	STAT3	IL6R
4087	6667	SMAD2	SP1
5295	1399	PIK3R1	CRKL
4087	1499	SMAD2	CTNNB1
3716	8660	JAK1	IRS2
207	7248	AKT1	TSC1
1956	3732	EGFR	CD82
1956	1839	EGFR	HBEGF
675	6776	BRCA2	STAT5A
7157	51741	TP53	WWOX
5295	1438	PIK3R1	CSF2RA
207	10273	AKT1	STUB1
3716	27	JAK1	ABL2
1956	2241	EGFR	FER
1956	960	EGFR	CD44
4089	3837	SMAD4	KPNB1
1019	56475	CDK4	RPRM
1956	8737	EGFR	RIPK1
10000	8115	AKT3	TCL1A
1869	8295	E2F1	TRRAP
595	7067	CCND1	THRA
598	3667	BCL2L1	IRS1
2064	7184	ERBB2	HSP90B1
7157	10848	TP53	PPP1R13L
5970	4851	RELA	NOTCH1
5595	2764	MAPK3	GMFB
5599	9479	MAPK8	MAPK8IP1
5599	9043	MAPK8	SPAG9
6774	2044	STAT3	EPHA5
5594	110651	MAPK1	Rps6ka3
5295	3937	PIK3R1	LCP2
5295	3554	PIK3R1	IL1R1
5295	9743	PIK3R1	RICS
1956	5159	EGFR	PDGFRB
2064	6464	ERBB2	SHC1
5925	6015	RB1	RING1
6774	1026	STAT3	CDKN1A
4088	91	SMAD3	ACVR1B
3551	10758	IKBKB	TRAF3IP2
5295	5175	PIK3R1	PECAM1
3551	8518	IKBKB	IKBKAP
5294	4067	PIK3CG	LYN
5970	10788	RELA	IQGAP2
7157	3308	TP53	HSPA4
6774	5781	STAT3	PTPN11
5894	7533	RAF1	YWHAH
5881	10519	RAC3	CIB1
1956	868	EGFR	CBLB
7046	1601	TGFBR1	DAB2
7157	3428	TP53	IFI16
4088	6667	SMAD3	SP1
5290	4851	PIK3CA	NOTCH1
1956	8723	EGFR	SNX4
5601	11221	MAPK9	DUSP10
598	22806	BCL2L1	IKZF3
5296	2066	PIK3R2	ERBB4
598	664	BCL2L1	BNIP3
5970	1326	RELA	MAP3K8
3716	9466	JAK1	IL27RA
842	1630	CASP9	DCC
1956	90678	EGFR	LRSAM1
4089	2309	SMAD4	FOXO3
2064	960	ERBB2	CD44
1956	9021	EGFR	SOCS3
7157	2932	TP53	GSK3B
3716	3568	JAK1	IL5RA
5970	8945	RELA	BTRC
4088	51588	SMAD3	PIAS4
6772	2176	STAT1	FANCC
1956	6776	EGFR	STAT5A
4089	6498	SMAD4	SKIL
5970	5371	RELA	PML
3716	5329	JAK1	PLAUR
3551	3667	IKBKB	IRS1
7157	51147	TP53	ING4
1019	50628	CDK4	GEMIN4
4089	51588	SMAD4	PIAS4
5599	3726	MAPK8	JUNB
4089	1745	SMAD4	DLX1
6774	3572	STAT3	IL6ST
7048	7049	TGFBR2	TGFBR3
5970	8841	RELA	HDAC3
4089	10140	SMAD4	TOB1
1147	10758	CHUK	TRAF3IP2
998	1464	CDC42	CSPG4
207	79109	AKT1	MAPKAP1
6774	10657	STAT3	KHDRBS1
6774	2242	STAT3	FES
1956	3717	EGFR	JAK2
5295	2776	PIK3R1	GNAQ
1029	4194	CDKN2A	MDM4
1147	26133	CHUK	TRPC4AP
1021	1027	CDK6	CDKN1B
1956	5335	EGFR	PLCG1
5594	6623	MAPK1	SNCG
3716	2185	JAK1	PTK2B
5604	283455	MAP2K1	KSR2
842	79444	CASP9	BIRC7
5295	1436	PIK3R1	CSF1R
7157	5743	TP53	PTGS2
1871	23429	E2F3	RYBP
207	3320	AKT1	HSP90AA1
1870	23429	E2F2	RYBP
7157	6241	TP53	RRM2
595	7249	CCND1	TSC2
7157	5728	TP53	PTEN
4088	2308	SMAD3	FOXO1
207	5590	AKT1	PRKCZ
1956	5781	EGFR	PTPN11
5970	321	RELA	APBA2
7048	64750	TGFBR2	SMURF2
598	5883	BCL2L1	RAD9A
6774	1234	STAT3	CCR5
5604	8649	MAP2K1	MAP2K1IP1
3716	50615	JAK1	IL21R
2064	2885	ERBB2	GRB2
7157	7251	TP53	TSG101
3551	5588	IKBKB	PRKCQ
5894	331	RAF1	XIAP
5879	7409	RAC1	VAV1
8517	5495	IKBKG	PPM1B
6772	359710	STAT1	C20orf185
7157	2908	TP53	NR3C1
673	7534	BRAF	YWHAZ
5594	6196	MAPK1	RPS6KA2
598	5664	BCL2L1	PSEN2
1956	6643	EGFR	SNX2
675	11200	BRCA2	CHEK2
3551	26133	IKBKB	TRPC4AP
1956	7409	EGFR	VAV1
207	9623	AKT1	TCL1B
7157	404663	TP53	TAG
595	10270	CCND1	AKAP8
1956	9146	EGFR	HGS
7157	6794	TP53	STK11
5595	8986	MAPK3	RPS6KA4
7157	3065	TP53	HDAC1
1956	999	EGFR	CDH1
6772	3297	STAT1	HSF1
5925	3066	RB1	HDAC2
5295	3454	PIK3R1	IFNAR1
5599	9564	MAPK8	BCAR1
6774	1387	STAT3	CREBBP
208	8115	AKT2	TCL1A
673	2810	BRAF	SFN
5925	23468	RB1	CBX5
5295	2263	PIK3R1	FGFR2
5595	6195	MAPK3	RPS6KA1
2064	2065	ERBB2	ERBB3
598	54205	BCL2L1	CYCS
4088	4221	SMAD3	MEN1
5970	222643	RELA	UNC5CL
3716	7253	JAK1	TSHR
5970	3146	RELA	HMGB1
5925	10399	RB1	GNB2L1
5894	8837	RAF1	CFLAR
5925	7052	RB1	TGM2
5888	26517	RAD51	TIMM13
4087	8881	SMAD2	CDC16
998	54874	CDC42	FNBP1L
4089	3224	SMAD4	HOXC8
8517	8767	IKBKG	RIPK2
3716	2690	JAK1	GHR
1019	5981	CDK4	RFC1
6772	2033	STAT1	EP300
998	7409	CDC42	VAV1
5894	3266	RAF1	ERAS
4088	4802	SMAD3	NFYC
5894	7416	RAF1	VDAC1
7157	3621	TP53	ING1
8503	3667	PIK3R3	IRS1
5295	6853	PIK3R1	SYN1
5970	23421	RELA	ITGB3BP
7157	306	TP53	ANXA3
598	8678	BCL2L1	BECN1
5925	896	RB1	CCND3
5602	9094	MAPK10	UNC119
7157	6996	TP53	TDG
369	5876	ARAF	RABGGTB
5601	54	MAPK9	ACP5
5296	7006	PIK3R2	TEC
5296	3815	PIK3R2	KIT
369	8533	ARAF	COPS3
7157	1107	TP53	CHD3
5601	284403	MAPK9	WDR62
7157	19241	TP53	Tmsb4x
7157	2948	TP53	GSTM4
7157	9587	TP53	MAD2L1BP
7157	6783	TP53	SULT1E1
5888	7329	RAD51	UBE2I
998	9411	CDC42	ARHGAP29
369	445	ARAF	ASS1
7157	5717	TP53	PSMD11
1871	65125	E2F3	WNK1
8503	10589	PIK3R3	DRAP1
7157	199745	TP53	THAP8
7157	10114	TP53	HIPK3
4087	79753	SMAD2	SNIP1
7157	6362	TP53	CCL18
7046	659	TGFBR1	BMPR2
5602	2975	MAPK10	GTF3C1
5594	5605	MAPK1	MAP2K2
1019	51534	CDK4	VTA1
6772	84285	STAT1	EIF1AD
369	24148	ARAF	PRPF6
5879	3895	RAC1	KTN1
1870	2274	E2F2	FHL2
5900	22800	RALGDS	RRAS2
1869	23269	E2F1	MGA
369	59349	ARAF	KLHL12
5601	7511	MAPK9	XPNPEP1
3845	8036	KRAS	SHOC2
7157	10210	TP53	TOPORS
5894	4043	RAF1	LRPAP1
7157	2079	TP53	ERH
5894	51765	RAF1	RP6-213H19.1
5293	3265	PIK3CD	HRAS
7157	286514	TP53	MAGEB18
572	2130	BAD	EWSR1
1019	1032	CDK4	CDKN2D
4089	7329	SMAD4	UBE2I
5970	2353	RELA	FOS
7157	7083	TP53	TK1
5295	5777	PIK3R1	PTPN6
1869	1387	E2F1	CREBBP
5925	4609	RB1	MYC
3845	5910	KRAS	RAP1GDS1
7157	6811	TP53	STX5
572	7533	BAD	YWHAH
5894	5256	RAF1	PHKA2
1869	6689	E2F1	SPIB
5601	10262	MAPK9	SF3B4
998	56882	CDC42	CDC42SE1
3845	3183	KRAS	HNRNPC
998	197131	CDC42	UBR1
5900	4043	RALGDS	LRPAP1
7157	6279	TP53	S100A8
998	55791	CDC42	C1orf103
7157	3910	TP53	LAMA4
5601	7597	MAPK9	ZBTB25
1871	4605	E2F3	MYBL2
998	1937	CDC42	EEF1G
5601	57562	MAPK9	KIAA1377
7157	10301	TP53	DLEU1
1956	509	EGFR	ATP5C1
1019	9869	CDK4	SETDB1
1871	6689	E2F3	SPIB
369	1460	ARAF	CSNK2B
10928	29911	RALBP1	HOOK2
7157	10425	TP53	ARIH2
598	5663	BCL2L1	PSEN1
7157	65990	TP53	C16orf24
998	56990	CDC42	CDC42SE2
7157	3315	TP53	HSPB1
7157	5867	TP53	RAB4A
7157	56144	TP53	PCDHA4
5879	5910	RAC1	RAP1GDS1
5601	23039	MAPK9	XPO7
5894	11339	RAF1	OIP5
7157	53826	TP53	FXYD6
5595	8682	MAPK3	PEA15
1870	6689	E2F2	SPIB
5900	6016	RALGDS	RIT1
207	2175	AKT1	FANCA
5888	1107	RAD51	CHD3
5894	7203	RAF1	CCT3
207	9411	AKT1	ARHGAP29
4089	2130	SMAD4	EWSR1
1956	9905	EGFR	SGSM2
5925	1874	RB1	E2F4
5879	56990	RAC1	CDC42SE2
998	81704	CDC42	DOCK8
7157	9808	TP53	KIAA0087
1869	2274	E2F1	FHL2
7157	403	TP53	ARL3
1871	23269	E2F3	MGA
5604	192176	MAP2K1	Flna
1869	4605	E2F1	MYBL2
7157	5464	TP53	PPA1
369	2202	ARAF	EFEMP1
7157	54819	TP53	ZCCHC10
7040	2339	TGFB1	FNTA
998	11135	CDC42	CDC42EP1
4088	66603	SMAD3	Sip1
7157	6638	TP53	SNRPN
572	2810	BAD	SFN
7157	8894	TP53	EIF2S2
5888	7341	RAD51	SUMO1
572	7529	BAD	YWHAB
1019	1030	CDK4	CDKN2B
5879	5071	RAC1	PARK2
5595	1843	MAPK3	DUSP1
7157	5050	TP53	PAFAH1B3
998	9094	CDC42	UNC119
7157	5272	TP53	SERPINB9
1871	1387	E2F3	CREBBP
1870	387893	E2F2	SETD8
1019	826	CDK4	CAPNS1
5293	84164	PIK3CD	ASCC2
5879	56882	RAC1	CDC42SE1
7157	1031	TP53	CDKN2C
208	4515	AKT2	MTCP1
6772	4005	STAT1	LMO2
4087	66603	SMAD2	Sip1
1871	5570	E2F3	PKIB
5898	149371	RALA	EXOC8
5880	8454	RAC2	CUL1
7157	1856	TP53	DVL2
998	11161	CDC42	C14orf1
998	10524	CDC42	HTATIP
1871	7005	E2F3	TEAD3
1019	7917	CDK4	BAT3
1869	5570	E2F1	PKIB
7157	29903	TP53	CCDC106
5899	55770	RALB	EXOC2
1871	2274	E2F3	FHL2
208	9623	AKT2	TCL1B
5879	81704	RAC1	DOCK8
369	10469	ARAF	TIMM44
1870	9564	E2F2	BCAR1
1869	7005	E2F1	TEAD3
7157	10063	TP53	COX17
7157	10200	TP53	MPHOSPH6
5970	3725	RELA	JUN
572	7531	BAD	YWHAE
7157	6303	TP53	SAT1
[truncated: 13 more rows]

## Sheet: Renal Ca Adjacency List
EntrezIDfor Prot A	EntrezID for Protein B	Gene symmbol for Protein A	Gene symmbol for Protein B
5058	998	PAK1	CDC42
5295	2885	PIK3R1	GRB2
5906	5894	RAP1A	RAF1
5296	5293	PIK3R2	PIK3CD
2033	3091	EP300	HIF1A
3725	5595	JUN	MAPK3
673	3265	BRAF	HRAS
5296	1399	PIK3R2	CRKL
2113	3725	ETS1	JUN
3265	6654	HRAS	SOS1
2889	1398	RAPGEF1	CRK
6921	8453	TCEB1	CUL2
405	3091	ARNT	HIF1A
5605	369	MAP2K2	ARAF
5295	5290	PIK3R1	PIK3CA
2885	6654	GRB2	SOS1
2885	4233	GRB2	MET
5290	3265	PIK3CA	HRAS
5058	5879	PAK1	RAC1
6921	6923	TCEB1	TCEB2
2889	1399	RAPGEF1	CRKL
5295	369	PIK3R1	ARAF
5295	3265	PIK3R1	HRAS
5294	3265	PIK3CG	HRAS
6923	8453	TCEB2	CUL2
23533	5294	PIK3R5	PIK3CG
6923	7428	TCEB2	VHL
207	673	AKT1	BRAF
5295	5293	PIK3R1	PIK3CD
3082	4233	HGF	MET
5295	2549	PIK3R1	GAB1
3265	5894	HRAS	RAF1
2889	2885	RAPGEF1	GRB2
2885	5781	GRB2	PTPN11
5058	5894	PAK1	RAF1
10298	998	PAK4	CDC42
57144	998	PAK7	CDC42
5228	7422	PGF	VEGFA
405	2034	ARNT	EPAS1
5604	5894	MAP2K1	RAF1
5906	673	RAP1A	BRAF
998	56924	CDC42	PAK6
5604	5594	MAP2K1	MAPK1
6921	7428	TCEB1	VHL
3091	7428	HIF1A	VHL
5879	5062	RAC1	PAK2
1398	6654	CRK	SOS1
8453	7428	CUL2	VHL
5062	998	PAK2	CDC42
3091	1387	HIF1A	CREBBP
207	5894	AKT1	RAF1
3725	1387	JUN	CREBBP
5058	207	PAK1	AKT1
2885	2549	GRB2	GAB1
5605	5595	MAP2K2	MAPK3
5879	5063	RAC1	PAK3
2885	1398	GRB2	CRK
5604	5595	MAP2K1	MAPK3
5294	3845	PIK3CG	KRAS
673	5894	BRAF	RAF1
10298	5879	PAK4	RAC1
2549	5781	GAB1	PTPN11
5781	6654	PTPN11	SOS1
2885	1399	GRB2	CRKL
2034	7428	EPAS1	VHL
3845	5894	KRAS	RAF1
2885	6655	GRB2	SOS2
2549	1399	GAB1	CRKL
5879	57144	RAC1	PAK7
4233	6654	MET	SOS1
5295	1399	PIK3R1	CRKL
3091	3725	HIF1A	JUN
5604	3265	MAP2K1	HRAS
9978	8453	RBX1	CUL2
5781	1399	PTPN11	CRKL
5594	5894	MAPK1	RAF1
4893	5894	NRAS	RAF1
5295	5781	PIK3R1	PTPN11
5295	5291	PIK3R1	PIK3CB
5595	5894	MAPK3	RAF1
9978	7428	RBX1	VHL
2033	1387	EP300	CREBBP
5605	5594	MAP2K2	MAPK1
7040	7042	TGFB1	TGFB2
5879	998	RAC1	CDC42
5290	3845	PIK3CA	KRAS
5293	3265	PIK3CD	HRAS
8503	5290	PIK3R3	PIK3CA
2885	2120	GRB2	ETV6
2885	5573	GRB2	PRKAR1A
3725	468	JUN	ATF4
1398	5829	CRK	PXN
5595	1845	MAPK3	DUSP3
3725	2353	JUN	FOS
5295	5747	PIK3R1	PTK2
1387	4928	CREBBP	NUP98
6654	10750	SOS1	GRAP
2885	1027	GRB2	CDKN1B
5594	2002	MAPK1	ELK1
7040	4318	TGFB1	MMP9
5906	7249	RAP1A	TSC2
3725	3159	JUN	HMGA1
5594	367	MAPK1	AR
2033	6773	EP300	STAT2
998	16588	CDC42	Kin
2033	4760	EP300	NEUROD1
1398	1956	CRK	EGFR
3091	3320	HIF1A	HSP90AA1
2885	3702	GRB2	ITK
2033	10370	EP300	CITED2
5894	5598	RAF1	MAPK7
1399	6850	CRKL	SYK
7043	7048	TGFB3	TGFBR2
5781	3716	PTPN11	JAK1
7039	26003	TGFA	GORASP2
207	253260	AKT1	RICTOR
2885	7454	GRB2	WAS
1387	1459	CREBBP	CSNK2A2
7042	1634	TGFB2	DCN
2885	30011	GRB2	SH3KBP1
5594	4609	MAPK1	MYC
2033	121504	EP300	HIST4H4
5155	11333	PDGFB	PDAP1
207	6416	AKT1	MAP2K4
5879	4983	RAC1	OPHN1
2033	5465	EP300	PPARA
998	23092	CDC42	ARHGAP26
1387	4297	CREBBP	MLL
207	1027	AKT1	CDKN1B
5879	55843	RAC1	ARHGAP15
5604	157310	MAP2K1	PEBP4
3725	9586	JUN	CREB5
3725	5599	JUN	MAPK8
3725	1831	JUN	TSC22D3
5894	5925	RAF1	RB1
5594	8569	MAPK1	MKNK1
1398	50807	CRK	DDEF1
7428	3065	VHL	HDAC1
5908	5863	RAP1B	RGL2
5594	5801	MAPK1	PTPRR
2033	96764	EP300	TGS1
5894	22800	RAF1	RRAS2
1387	8648	CREBBP	NCOA1
673	5909	BRAF	RAP1GAP
3265	54922	HRAS	RASIP1
3265	8036	HRAS	SHOC2
207	3611	AKT1	ILK
5295	1969	PIK3R1	EPHA2
2885	4952	GRB2	OCRL
2033	5080	EP300	PAX6
405	6493	ARNT	SIM2
5894	2887	RAF1	GRB10
208	1147	AKT2	CHUK
5295	1499	PIK3R1	CTNNB1
5058	4638	PAK1	MYLK
3725	10987	JUN	COPS5
6655	9402	SOS2	GRAP2
5058	3984	PAK1	LIMK1
5594	10174	MAPK1	SORBS3
5296	2064	PIK3R2	ERBB2
1398	9743	CRK	RICS
1387	1045	CREBBP	CDX2
5595	7054	MAPK3	TH
1387	6597	CREBBP	SMARCA4
5062	4633	PAK2	MYL2
7040	4052	TGFB1	LTBP1
405	9049	ARNT	AIP
3725	5449	JUN	POU1F1
3725	860	JUN	RUNX2
3265	266747	HRAS	RGL4
5155	5156	PDGFB	PDGFRA
998	201176	CDC42	ARHGAP27
1387	6772	CREBBP	STAT1
7422	8829	VEGFA	NRP1
998	57120	CDC42	GOPC
9978	8454	RBX1	CUL1
2885	2057	GRB2	EPOR
1387	1385	CREBBP	CREB1
207	367	AKT1	AR
5879	55561	RAC1	CDC42BPG
5781	11006	PTPN11	LILRB4
2113	2114	ETS1	ETS2
5906	266747	RAP1A	RGL4
5594	84867	MAPK1	PTPN5
2885	5159	GRB2	PDGFRB
2885	1815	GRB2	DRD4
2885	6464	GRB2	SHC1
5879	7204	RAC1	TRIO
5894	10256	RAF1	CNKSR1
207	9846	AKT1	GAB2
3725	1386	JUN	ATF2
5781	3566	PTPN11	IL4R
5290	9351	PIK3CA	SLC9A3R2
2033	406	EP300	ARNTL
2885	3560	GRB2	IL2RB
3725	6688	JUN	SPI1
5781	10818	PTPN11	FRS2
7423	2321	VEGFB	FLT1
207	8115	AKT1	TCL1A
2033	6996	EP300	TDG
2033	602	EP300	BCL3
3082	6382	HGF	SDC1
5906	5900	RAP1A	RALGDS
5906	11345	RAP1A	GABARAPL2
5295	8038	PIK3R1	ADAM12
2033	3164	EP300	NR4A1
5296	1435	PIK3R2	CSF1
7428	23032	VHL	USP33
5879	10787	RAC1	NCKAP1
2885	9101	GRB2	USP8
2885	1759	GRB2	DNM1
1398	8471	CRK	IRS4
1387	5468	CREBBP	PPARG
998	55114	CDC42	ARHGAP17
5595	2969	MAPK3	GTF2I
5594	1386	MAPK1	ATF2
5295	3932	PIK3R1	LCK
3725	4088	JUN	SMAD3
5781	3815	PTPN11	KIT
3725	401	JUN	PHOX2A
208	26060	AKT2	APPL1
5155	4035	PDGFB	LRP1
2885	1436	GRB2	CSF1R
2033	4862	EP300	NPAS2
2885	92799	GRB2	SHKBP1
6654	10006	SOS1	ABI1
3091	55662	HIF1A	HIF1AN
3265	9138	HRAS	ARHGEF1
2113	6688	ETS1	SPI1
8453	4738	CUL2	NEDD8
3091	3065	HIF1A	HDAC1
7422	3791	VEGFA	KDR
7040	7057	TGFB1	THBS1
7423	8829	VEGFB	NRP1
1399	7454	CRKL	WAS
3725	4779	JUN	NFE2L1
3265	5921	HRAS	RASA1
5595	6689	MAPK3	SPIB
5058	5335	PAK1	PLCG1
1387	96764	CREBBP	TGS1
2033	7251	EP300	TSG101
5906	10411	RAP1A	RAPGEF3
1387	367	CREBBP	AR
3725	5371	JUN	PML
998	398	CDC42	ARHGDIG
6923	8065	TCEB2	CUL5
5781	634	PTPN11	CEACAM1
2885	558	GRB2	AXL
1387	466	CREBBP	ATF1
7040	2331	TGFB1	FMOD
1387	5928	CREBBP	RBBP4
1398	5979	CRK	RET
5906	10636	RAP1A	RGS14
7428	10168	VHL	ZNF197
5058	55003	PAK1	PAK1IP1
5155	7057	PDGFB	THBS1
2885	8751	GRB2	ADAM15
5879	201176	RAC1	ARHGAP27
2113	4094	ETS1	MAF
5295	25	PIK3R1	ABL1
2885	55824	GRB2	PAG1
2033	6886	EP300	TAL1
7422	3490	VEGFA	IGFBP7
5594	5037	MAPK1	PEBP1
3265	22806	HRAS	IKZF3
5894	4217	RAF1	MAP3K5
6654	4690	SOS1	NCK1
5894	993	RAF1	CDC25A
3265	4301	HRAS	MLLT4
3725	6774	JUN	STAT3
5879	50619	RAC1	DEF6
2033	9575	EP300	CLOCK
5290	11033	PIK3CA	CENTA1
3845	2038	KRAS	EPB42
1387	8202	CREBBP	NCOA3
405	6492	ARNT	SIM1
5295	2212	PIK3R1	FCGR2A
5781	945	PTPN11	CD33
207	1124	AKT1	CHN2
5290	545	PIK3CA	ATR
2885	3716	GRB2	JAK1
2033	4194	EP300	MDM4
5155	3339	PDGFB	HSPG2
4233	867	MET	CBL
5595	1848	MAPK3	DUSP6
8503	5925	PIK3R3	RB1
3725	5587	JUN	PRKD1
6513	2923	SLC2A1	PDIA3
5295	30011	PIK3R1	SH3KBP1
5594	8682	MAPK1	PEA15
1399	867	CRKL	CBL
2885	116870	GRB2	Mta1
3091	328	HIF1A	APEX1
6923	140461	TCEB2	ASB8
5906	9138	RAP1A	ARHGEF1
1398	5156	CRK	PDGFRA
5290	867	PIK3CA	CBL
5894	7534	RAF1	YWHAZ
10000	5590	AKT3	PRKCZ
5879	9743	RAC1	RICS
5604	23162	MAP2K1	MAPK8IP3
5604	5037	MAP2K1	PEBP1
5781	5159	PTPN11	PDGFRB
2885	8651	GRB2	SOCS1
2549	6093	GAB1	ROCK1
3845	83593	KRAS	RASSF5
5879	115557	RAC1	GEFT
1387	1958	CREBBP	EGR1
3725	2114	JUN	ETS2
5594	9759	MAPK1	HDAC4
3725	6872	JUN	TAF1
1398	23616	CRK	SH3BP1
1387	26039	CREBBP	SS18L1
3725	1457	JUN	CSNK2A1
3265	5863	HRAS	RGL2
207	5361	AKT1	PLXNA1
3725	6667	JUN	SP1
2033	7157	EP300	TP53
2885	5770	GRB2	PTPN1
405	196	ARNT	AHR
2033	2237	EP300	FEN1
1387	5931	CREBBP	RBBP7
1387	55809	CREBBP	TRERF1
3082	7123	HGF	CLEC3B
5879	8826	RAC1	IQGAP1
3725	4654	JUN	MYOD1
5295	7094	PIK3R1	TLN1
2033	6929	EP300	TCF3
56924	2099	PAK6	ESR1
998	56419	CDC42	Diap3
4233	10048	MET	RANBP9
1398	10677	CRK	AVIL
7040	114990	TGFB1	VASN
7428	3066	VHL	HDAC2
5906	5909	RAP1A	RAP1GAP
3091	7157	HIF1A	TP53
1387	2308	CREBBP	FOXO1
1387	29950	CREBBP	SERTAD1
3725	6908	JUN	TBP
1387	4862	CREBBP	NPAS2
998	79658	CDC42	ARHGAP10
2885	5979	GRB2	RET
207	7534	AKT1	YWHAZ
208	57630	AKT2	SH3RF1
2885	10657	GRB2	KHDRBS1
5879	4843	RAC1	NOS2A
1399	25	CRKL	ABL1
1399	6776	CRKL	STAT5A
2885	9564	GRB2	BCAR1
5058	9181	PAK1	ARHGEF2
2885	9846	GRB2	GAB2
5594	5778	MAPK1	PTPN7
2033	4205	EP300	MEF2A
7039	1956	TGFA	EGFR
1398	1793	CRK	DOCK1
2885	27040	GRB2	LAT
5594	7249	MAPK1	TSC2
5058	9146	PAK1	HGS
5894	598	RAF1	BCL2L1
2033	23741	EP300	EID1
405	6667	ARNT	SP1
1387	1024	CREBBP	CDK8
2113	672	ETS1	BRCA1
7042	5858	TGFB2	PZP
5295	2690	PIK3R1	GHR
7042	7448	TGFB2	VTN
2885	3674	GRB2	ITGA2B
7040	2219	TGFB1	FCN1
2277	3791	FIGF	KDR
5781	6777	PTPN11	STAT5B
2885	5782	GRB2	PTPN12
5296	558	PIK3R2	AXL
207	3615	AKT1	IMPDH2
9978	8065	RBX1	CUL5
2033	9794	EP300	MAML1
5295	2534	PIK3R1	FYN
5296	2534	PIK3R2	FYN
2885	2060	GRB2	EPS15
5879	55114	RAC1	ARHGAP17
1387	1879	CREBBP	EBF1
6654	1956	SOS1	EGFR
2033	6927	EP300	HNF1A
5594	7175	MAPK1	TPR
1387	6721	CREBBP	SREBF2
2033	51176	EP300	LEF1
5058	51225	PAK1	ABI3
1387	6996	CREBBP	TDG
5295	7409	PIK3R1	VAV1
5058	10095	PAK1	ARPC1B
2033	6721	EP300	SREBF2
1387	4602	CREBBP	MYB
1387	401	CREBBP	PHOX2A
2033	7528	EP300	YY1
5894	4609	RAF1	MYC
1387	2623	CREBBP	GATA1
3091	8260	HIF1A	ARD1A
8503	3480	PIK3R3	IGF1R
5062	25	PAK2	ABL1
207	6198	AKT1	RPS6KB1
7040	7531	TGFB1	YWHAE
5595	84867	MAPK3	PTPN5
5894	5590	RAF1	PRKCZ
5894	5159	RAF1	PDGFRB
5595	1846	MAPK3	DUSP4
5781	3480	PTPN11	IGF1R
998	50619	CDC42	DEF6
2033	2099	EP300	ESR1
998	23348	CDC42	DOCK9
1399	11184	CRKL	MAP4K1
2885	80306	GRB2	MED28
6921	6924	TCEB1	TCEB3
998	84552	CDC42	PARD6G
5294	613	PIK3CG	BCR
1387	6929	CREBBP	TCF3
998	54206	CDC42	ERRFI1
5295	4792	PIK3R1	NFKBIA
5295	5829	PIK3R1	PXN
5296	1950	PIK3R2	EGF
1387	10657	CREBBP	KHDRBS1
2033	9464	EP300	HAND2
2885	1441	GRB2	CSF3R
3091	3066	HIF1A	HDAC2
1387	5970	CREBBP	RELA
1387	2959	CREBBP	GTF2B
6513	10755	SLC2A1	GIPC1
3265	3643	HRAS	INSR
2033	4605	EP300	MYBL2
3725	5601	JUN	MAPK9
3725	8061	JUN	FOSL1
1399	947	CRKL	CD34
207	672	AKT1	BRCA1
207	572	AKT1	BAD
1398	5599	CRK	MAPK8
2885	6853	GRB2	SYN1
2885	6452	GRB2	SH3BP2
2885	4582	GRB2	MUC1
5062	30011	PAK2	SH3KBP1
1387	326	CREBBP	AIRE
2885	29760	GRB2	BLNK
2885	5747	GRB2	PTK2
1387	8850	CREBBP	PCAF
1387	23054	CREBBP	NCOA6
405	5371	ARNT	PML
998	56349	CDC42	Net1
1398	4739	CRK	NEDD9
5058	4690	PAK1	NCK1
2885	3815	GRB2	KIT
5906	11069	RAP1A	RAPGEF4
5062	5880	PAK2	RAC2
405	2963	ARNT	GTF2F2
2113	861	ETS1	RUNX1
3725	672	JUN	BRCA1
2033	6760	EP300	SS18
3725	1459	JUN	CSNK2A2
998	115557	CDC42	GEFT
5295	558	PIK3R1	AXL
5594	6195	MAPK1	RPS6KA1
3091	406	HIF1A	ARNTL
1387	1457	CREBBP	CSNK2A1
998	10602	CDC42	CDC42EP3
2113	7329	ETS1	UBE2I
3725	2516	JUN	NR5A1
5906	9771	RAP1A	RAPGEF5
1399	2057	CRKL	EPOR
207	3164	AKT1	NR4A1
2885	10040	GRB2	TOM1L1
3725	5925	JUN	RB1
5879	9181	RAC1	ARHGEF2
5295	10657	PIK3R1	KHDRBS1
5595	5606	MAPK3	MAP2K3
6921	8065	TCEB1	CUL5
1387	3175	CREBBP	ONECUT1
1387	688	CREBBP	KLF5
998	23263	CDC42	MCF2L
3265	5910	HRAS	RAP1GDS1
7040	1634	TGFB1	DCN
5781	5175	PTPN11	PECAM1
1387	4780	CREBBP	NFE2L2
1387	4303	CREBBP	FOXO4
1387	1523	CREBBP	CUX1
5228	2321	PGF	FLT1
5781	2185	PTPN11	PTK2B
1387	6773	CREBBP	STAT2
998	84612	CDC42	PARD6B
2033	595	EP300	CCND1
1398	7535	CRK	ZAP70
2885	259215	GRB2	C6orf21
998	9743	CDC42	RICS
3725	9188	JUN	DDX21
1399	1796	CRKL	DOK1
5781	9021	PTPN11	SOCS3
2033	5757	EP300	PTMA
5781	3667	PTPN11	IRS1
3725	1649	JUN	DDIT3
5594	9149	MAPK1	DYRK1B
3091	8841	HIF1A	HDAC3
5894	5037	RAF1	PEBP1
207	57761	AKT1	TRIB3
56924	367	PAK6	AR
1399	3635	CRKL	INPP5D
1398	10818	CRK	FRS2
3725	5300	JUN	PIN1
2033	2002	EP300	ELK1
2033	5970	EP300	RELA
3725	6689	JUN	SPIB
5295	924	PIK3R1	CD7
1387	2130	CREBBP	EWSR1
3725	6942	JUN	TCF20
2885	1969	GRB2	EPHA2
1387	6778	CREBBP	STAT6
2549	4215	GAB1	MAP3K3
6654	6453	SOS1	ITSN1
5295	10870	PIK3R1	HCST
1399	9846	CRKL	GAB2
2885	1639	GRB2	DCTN1
207	1432	AKT1	MAPK14
5594	6776	MAPK1	STAT5A
207	4296	AKT1	MAP3K11
2113	51567	ETS1	TTRAP
3265	9610	HRAS	RIN1
1387	892	CREBBP	CCNC
1387	2908	CREBBP	NR3C1
5595	476	MAPK3	ATP1A1
2885	867	GRB2	CBL
2034	406	EPAS1	ARNTL
1399	9564	CRKL	BCAR1
5295	3667	PIK3R1	IRS1
3725	25920	JUN	COBRA1
2033	1051	EP300	CEBPB
2885	9185	GRB2	REPS2
5595	4609	MAPK3	MYC
3725	7409	JUN	VAV1
1387	6598	CREBBP	SMARCB1
5594	8870	MAPK1	IER3
2885	240	GRB2	ALOX5
1399	9743	CRKL	RICS
5894	2786	RAF1	GNG4
5894	596	RAF1	BCL2
1387	3217	CREBBP	HOXB7
5595	5801	MAPK3	PTPRR
5781	2690	PTPN11	GHR
5295	940	PIK3R1	CD28
998	2664	CDC42	GDI1
5295	1796	PIK3R1	DOK1
207	1326	AKT1	MAP3K8
7422	9510	VEGFA	ADAMTS1
2885	10253	GRB2	SPRY2
5906	4301	RAP1A	MLLT4
2885	5148	GRB2	PDE6G
3091	7818	HIF1A	DAP3
1398	5159	CRK	PDGFRB
405	10728	ARNT	PTGES3
5894	23551	RAF1	RASD2
998	4294	CDC42	MAP3K10
2885	10492	GRB2	SYNCRIP
1398	2060	CRK	EPS15
2033	4435	EP300	CITED1
5894	6714	RAF1	SRC
5894	3717	RAF1	JAK2
5595	8569	MAPK3	MKNK1
5894	5245	RAF1	PHB
5594	2099	MAPK1	ESR1
3265	11186	HRAS	RASSF1
2033	4654	EP300	MYOD1
2885	613	GRB2	BCR
2885	3667	GRB2	IRS1
7428	55662	VHL	HIF1AN
5879	10458	RAC1	BAIAP2
6654	17444	SOS1	Grap2
5595	5778	MAPK3	PTPN7
5894	4214	RAF1	MAP3K1
2885	2324	GRB2	FLT4
5290	9368	PIK3CA	SLC9A3R1
2033	6095	EP300	RORA
998	4983	CDC42	OPHN1
2885	139716	GRB2	GAB3
207	2932	AKT1	GSK3B
2033	5111	EP300	PCNA
2885	1793	GRB2	DOCK1
998	396	CDC42	ARHGDIA
5894	7529	RAF1	YWHAB
1387	6927	CREBBP	HNF1A
5894	157310	RAF1	PEBP4
3725	2624	JUN	GATA2
7428	3164	VHL	NR4A1
7040	4313	TGFB1	MMP2
5879	29109	RAC1	FHOD1
5879	392	RAC1	ARHGAP1
3265	83593	HRAS	RASSF5
5595	6721	MAPK3	SREBF2
1399	3815	CRKL	KIT
3725	861	JUN	RUNX1
2033	6778	EP300	STAT6
2033	55809	EP300	TRERF1
5894	22808	RAF1	MRAS
1387	3172	CREBBP	HNF4A
5879	50855	RAC1	PARD6A
1387	10661	CREBBP	KLF1
998	4688	CDC42	NCF2
2271	4191	FH	MDH2
5594	6721	MAPK1	SREBF2
2885	5786	GRB2	PTPRA
207	5588	AKT1	PRKCQ
2885	4133	GRB2	MAP2
2033	8850	EP300	PCAF
5594	708	MAPK1	C1QBP
2885	1814	GRB2	DRD3
1387	4773	CREBBP	NFATC2
1387	2099	CREBBP	ESR1
7043	114990	TGFB3	VASN
5594	476	MAPK1	ATP1A1
2885	154	GRB2	ADRB2
2033	1045	EP300	CDX2
5594	2872	MAPK1	MKNK2
9978	9820	RBX1	CUL7
5295	6464	PIK3R1	SHC1
1399	5829	CRKL	PXN
1387	672	CREBBP	BRCA1
7422	2817	VEGFA	GPC1
5879	50649	RAC1	ARHGEF4
1387	51621	CREBBP	KLF13
3082	6383	HGF	SDC2
3725	604	JUN	BCL6
5894	573	RAF1	BAG1
5295	10376	PIK3R1	TUBA1B
5594	8649	MAPK1	MAP2K1IP1
1398	8651	CRK	SOCS1
3725	467	JUN	ATF3
2033	163732	EP300	CITED4
5295	392	PIK3R1	ARHGAP1
5879	23263	RAC1	MCF2L
998	8826	CDC42	IQGAP1
2033	2874	EP300	GPS2
5879	7074	RAC1	TIAM1
369	51497	ARAF	TH1L
2885	51517	GRB2	NCKIPSD
6513	811	SLC2A1	CALR
2885	3183	GRB2	HNRNPC
3725	7050	JUN	TGIF1
998	9912	CDC42	RICH2
7422	7448	VEGFA	VTN
5594	6868	MAPK1	ADAM17
2033	23054	EP300	NCOA6
2889	3055	RAPGEF1	HCK
1387	5430	CREBBP	POLR2A
2885	9712	GRB2	USP6NL
3725	7421	JUN	VDR
207	1147	AKT1	CHUK
5879	8871	RAC1	SYNJ2
5604	2887	MAP2K1	GRB10
2885	940	GRB2	CD28
5290	23551	PIK3CA	RASD2
5879	84552	RAC1	PARD6G
998	10458	CDC42	BAIAP2
5594	1845	MAPK1	DUSP3
2885	10818	GRB2	FRS2
2113	1616	ETS1	DAXX
5894	367	RAF1	AR
2885	11184	GRB2	MAP4K1
2033	10923	EP300	SUB1
998	5337	CDC42	PLD1
998	148170	CDC42	CDC42EP5
6654	2534	SOS1	FYN
2885	868	GRB2	CBLB
5290	25780	PIK3CA	RASGRP3
6513	821	SLC2A1	CANX
1398	9564	CRK	BCAR1
2885	2690	GRB2	GHR
4233	11146	MET	GLMN
5594	2274	MAPK1	FHL2
2885	3064	GRB2	HTT
3725	8204	JUN	NRIP1
5594	2626	MAPK1	GATA4
5594	3856	MAPK1	KRT8
7428	10155	VHL	TRIM28
5062	51225	PAK2	ABI3
10298	3984	PAK4	LIMK1
998	10788	CDC42	IQGAP2
1399	613	CRKL	BCR
998	19877	CDC42	Rock1
5894	23162	RAF1	MAPK8IP3
998	613	CDC42	BCR
5879	613	RAC1	BCR
5879	9912	RAC1	RICH2
2033	133746	EP300	JMY
5879	10788	RAC1	IQGAP2
5290	8525	PIK3CA	DGKZ
1398	5747	CRK	PTK2
5879	8997	RAC1	KALRN
5879	60	RAC1	ACTB
1399	4739	CRKL	NEDD9
5295	7430	PIK3R1	EZR
2549	5335	GAB1	PLCG1
3091	8648	HIF1A	NCOA1
3265	5900	HRAS	RALGDS
1399	8471	CRKL	IRS4
1398	11184	CRK	MAP4K1
5879	4615	RAC1	MYD88
1398	5770	CRK	PTPN1
2885	7409	GRB2	VAV1
5295	3815	PIK3R1	KIT
2885	5287	GRB2	PIK3C2B
5781	1439	PTPN11	CSF2RB
5058	728642	PAK1	CDC2L2
7040	5858	TGFB1	PZP
5295	6461	PIK3R1	SHB
2033	7291	EP300	TWIST1
1387	6720	CREBBP	SREBF1
3725	7153	JUN	TOP2A
207	64400	AKT1	AKTIP
7040	7448	TGFB1	VTN
3725	2099	JUN	ESR1
2885	4914	GRB2	NTRK1
2885	356	GRB2	FASLG
998	8976	CDC42	WASL
2033	672	EP300	BRCA1
2885	3717	GRB2	JAK2
1387	1386	CREBBP	ATF2
2033	20847	EP300	Stat2
208	2932	AKT2	GSK3B
998	64857	CDC42	PLEKHG2
5594	56940	MAPK1	DUSP22
5879	10451	RAC1	VAV3
3091	4193	HIF1A	MDM2
5894	2534	RAF1	FYN
5595	1847	MAPK3	DUSP5
5594	10318	MAPK1	TNIP1
1399	11183	CRKL	MAP4K5
5595	9759	MAPK3	HDAC4
5604	1326	MAP2K1	MAP3K8
5295	8660	PIK3R1	IRS2
5879	752	RAC1	FMNL1
2885	116871	GRB2	Mta3
5894	15461	RAF1	Hras1
2033	3192	EP300	HNRNPU
405	6714	ARNT	SRC
1387	9314	CREBBP	KLF4
3845	9770	KRAS	RASSF2
1387	4654	CREBBP	MYOD1
5906	51735	RAP1A	RAPGEF6
5894	5934	RAF1	RBL2
5594	10140	MAPK1	TOB1
2033	4092	EP300	SMAD7
3091	5688	HIF1A	PSMA7
2033	6714	EP300	SRC
998	9322	CDC42	TRIP10
2885	1605	GRB2	DAG1
998	2245	CDC42	FGD1
2033	5468	EP300	PPARG
3725	602	JUN	BCL3
2885	1956	GRB2	EGFR
998	10435	CDC42	CDC42EP2
3725	2908	JUN	NR3C1
5295	9564	PIK3R1	BCAR1
2033	4208	EP300	MEF2C
5879	4294	RAC1	MAP3K10
3725	8648	JUN	NCOA1
6923	6924	TCEB2	TCEB3
5295	2057	PIK3R1	EPOR
5594	1848	MAPK1	DUSP6
2885	3635	GRB2	INPP5D
998	7454	CDC42	WAS
2885	4214	GRB2	MAP3K1
998	50855	CDC42	PARD6A
2885	25	GRB2	ABL1
3725	2963	JUN	GTF2F2
1387	4762	CREBBP	NEUROG1
998	55561	CDC42	CDC42BPG
5781	3717	PTPN11	JAK2
998	6453	CDC42	ITSN1
7422	1490	VEGFA	CTGF
3725	9584	JUN	RBM39
5879	64857	RAC1	PLEKHG2
5594	51366	MAPK1	UBR5
7042	114990	TGFB2	VASN
2885	4486	GRB2	MST1R
7422	6678	VEGFA	SPARC
998	4216	CDC42	MAP3K4
1387	9325	CREBBP	TRIP4
2113	860	ETS1	RUNX2
1387	2737	CREBBP	GLI3
2033	10432	EP300	RBM14
2885	3572	GRB2	IL6ST
5595	2115	MAPK3	ETV1
998	663	CDC42	BNIP2
2885	25970	GRB2	SH2B1
5894	1831	RAF1	TSC22D3
6921	140461	TCEB1	ASB8
5781	3643	PTPN11	INSR
1387	5371	CREBBP	PML
5781	1441	PTPN11	CSF3R
2889	9564	RAPGEF1	BCAR1
1398	23624	CRK	CBLC
3845	5900	KRAS	RALGDS
5058	660	PAK1	BMX
207	7249	AKT1	TSC2
1387	4778	CREBBP	NFE2
5594	4751	MAPK1	NEK2
5595	708	MAPK3	C1QBP
2885	5335	GRB2	PLCG1
5290	3932	PIK3CA	LCK
5879	1793	RAC1	DOCK1
1387	5757	CREBBP	PTMA
5879	4830	RAC1	NME1
5879	7454	RAC1	WAS
1387	3064	CREBBP	HTT
10298	3693	PAK4	ITGB5
5879	23647	RAC1	ARFIP2
5295	7454	PIK3R1	WAS
998	4168	CDC42	MCF2
5894	10971	RAF1	YWHAQ
5879	11113	RAC1	CIT
5781	6776	PTPN11	STAT5A
7428	8841	VHL	HDAC3
2033	3660	EP300	IRF2
5295	116986	PIK3R1	CENTG1
5228	8829	PGF	NRP1
3725	4666	JUN	NACA
2033	4193	EP300	MDM2
5879	1760	RAC1	DMPK
3725	2078	JUN	ERG
1387	4776	CREBBP	NFATC4
998	392	CDC42	ARHGAP1
4233	57610	MET	RANBP10
1387	2547	CREBBP	XRCC6
7040	1280	TGFB1	COL2A1
9978	997	RBX1	CDC34
1387	468	CREBBP	ATF4
3725	2959	JUN	GTF2B
5894	6009	RAF1	RHEB
3091	9112	HIF1A	MTA1
5594	842	MAPK1	CASP9
5879	4688	RAC1	NCF2
5879	396	RAC1	ARHGDIA
6921	23032	TCEB1	USP33
1387	2353	CREBBP	FOS
7040	633	TGFB1	BGN
2033	1958	EP300	EGR1
2885	8976	GRB2	WASL
5604	4216	MAP2K1	MAP3K4
1398	2049	CRK	EPHB3
5879	1794	RAC1	DOCK2
1387	7157	CREBBP	TP53
6654	5335	SOS1	PLCG1
3725	23054	JUN	NCOA6
5295	12387	PIK3R1	Ctnnb1
2033	8202	EP300	NCOA3
9978	6502	RBX1	SKP2
5058	8440	PAK1	NCK2
2033	1840	EP300	DTX1
7040	8668	TGFB1	EIF3I
56924	10971	PAK6	YWHAQ
405	57491	ARNT	AHRR
5781	114836	PTPN11	SLAMF6
7428	5479	VHL	PPIB
5594	7409	MAPK1	VAV1
1399	868	CRKL	CBLB
2033	10474	EP300	TADA3L
7428	9060	VHL	PAPSS2
1398	2042	CRK	EPHA3
5894	22866	RAF1	CNKSR2
5595	4067	MAPK3	LYN
5295	5159	PIK3R1	PDGFRB
207	3654	AKT1	IRAK1
5894	2810	RAF1	SFN
998	10188	CDC42	TNK2
207	5364	AKT1	PLXNB1
2033	84289	EP300	ING5
7428	6119	VHL	RPA3
2885	933	GRB2	CD22
207	5170	AKT1	PDPK1
2033	4209	EP300	MEF2D
207	3326	AKT1	HSP90AB1
10298	10971	PAK4	YWHAQ
5594	80824	MAPK1	DUSP16
5594	1432	MAPK1	MAPK14
5594	7316	MAPK1	UBC
7428	5110	VHL	PCMT1
7040	94	TGFB1	ACVRL1
5781	2066	PTPN11	ERBB4
7428	6897	VHL	TARS
8453	2040	CUL2	STOM
9978	55832	RBX1	CAND1
5294	2046	PIK3CG	EPHA8
2885	54900	GRB2	LAX1
57144	6119	PAK7	RPA3
5295	22800	PIK3R1	RRAS2
207	4088	AKT1	SMAD3
1387	6196	CREBBP	RPS6KA2
2033	10401	EP300	PIAS3
5781	6401	PTPN11	SELE
5595	110651	MAPK3	Rps6ka3
5594	7157	MAPK1	TP53
9978	55070	RBX1	DET1
2885	2064	GRB2	ERBB2
2885	5921	GRB2	RASA1
5295	2065	PIK3R1	ERBB3
8503	8660	PIK3R3	IRS2
5595	3643	MAPK3	INSR
2549	708	GAB1	C1QBP
5595	6197	MAPK3	RPS6KA3
2885	10451	GRB2	VAV3
5595	8649	MAPK3	MAP2K1IP1
7428	29080	VHL	CCDC59
5290	8471	PIK3CA	IRS4
7428	79960	VHL	PHF17
5290	2934	PIK3CA	GSN
5595	7157	MAPK3	TP53
2549	1956	GAB1	EGFR
5595	2764	MAPK3	GMFB
10298	79705	PAK4	LRRK1
3725	4087	JUN	SMAD2
1387	4435	CREBBP	CITED1
7428	6203	VHL	RPS9
5781	3903	PTPN11	LAIR1
5295	3454	PIK3R1	IFNAR1
1387	9412	CREBBP	MED21
8453	55178	CUL2	RNMTL1
3725	6497	JUN	SKI
9978	6500	RBX1	SKP1
7428	1270	VHL	CNTF
5894	8036	RAF1	SHOC2
1387	1499	CREBBP	CTNNB1
207	9261	AKT1	MAPKAPK2
2033	4089	EP300	SMAD4
6655	5335	SOS2	PLCG1
1387	79753	CREBBP	SNIP1
2885	2185	GRB2	PTK2B
1398	7465	CRK	WEE1
5781	3572	PTPN11	IL6ST
5295	2242	PIK3R1	FES
5781	5747	PTPN11	PTK2
207	5586	AKT1	PKN2
2033	5629	EP300	PROX1
5295	867	PIK3R1	CBL
7428	353	VHL	APRT
5295	9846	PIK3R1	GAB2
6921	10289	TCEB1	EIF1B
9978	84893	RBX1	FBXO18
5894	3716	RAF1	JAK1
5781	2064	PTPN11	ERBB2
5295	916	PIK3R1	CD3E
7428	25843	VHL	MOBKL3
5594	1843	MAPK1	DUSP1
2885	8826	GRB2	IQGAP1
10298	7532	PAK4	YWHAG
7428	25978	VHL	CHMP2B
5594	5581	MAPK1	PRKCE
1399	5156	CRKL	PDGFRA
7428	6624	VHL	FSCN1
207	3858	AKT1	KRT10
998	6249	CDC42	CLIP1
2885	2066	GRB2	ERBB4
2033	55728	EP300	N4BP2
5781	80739	PTPN11	C6orf25
5295	3717	PIK3R1	JAK2
7428	3615	VHL	IMPDH2
9978	64326	RBX1	RFWD2
5296	2065	PIK3R2	ERBB3
5294	3266	PIK3CG	ERAS
5290	3667	PIK3CA	IRS1
5290	9138	PIK3CA	ARHGEF1
2885	8631	GRB2	SKAP1
2033	20848	EP300	Stat3
7428	5198	VHL	PFAS
5894	2908	RAF1	NR3C1
3091	10168	HIF1A	ZNF197
6921	8651	TCEB1	SOCS1
5595	6623	MAPK3	SNCG
7428	5719	VHL	PSMD13
1399	288	CRKL	ANK3
3725	122953	JUN	JUNDM2
7428	3181	VHL	HNRNPA2B1
10298	2810	PAK4	SFN
9978	595	RBX1	CCND1
3265	8525	HRAS	DGKZ
3091	5702	HIF1A	PSMC3
207	9479	AKT1	MAPK8IP1
5781	151888	PTPN11	BTLA
3265	7074	HRAS	TIAM1
5594	3643	MAPK1	INSR
5594	6464	MAPK1	SHC1
5062	4172	PAK2	MCM3
2885	7020	GRB2	TFAP2A
5879	6249	RAC1	CLIP1
207	9623	AKT1	TCL1B
7428	3036	VHL	HAS1
7428	9735	VHL	KNTC1
57144	6278	PAK7	S100A7
673	7532	BRAF	YWHAG
207	7015	AKT1	TERT
3725	20587	JUN	Smarcb1
6513	2040	SLC2A1	STOM
8453	7030	CUL2	TFE3
6654	64787	SOS1	EPS8L2
5879	3556	RAC1	IL1RAP
7042	7048	TGFB2	TGFBR2
5594	6197	MAPK1	RPS6KA3
8453	134147	CUL2	CMBL
5594	9261	MAPK1	MAPKAPK2
2885	6402	GRB2	SELL
3725	1660	JUN	DHX9
2885	7132	GRB2	TNFRSF1A
7428	2335	VHL	FN1
5781	8832	PTPN11	CD84
2885	10188	GRB2	TNK2
7040	7049	TGFB1	TGFBR3
9978	8451	RBX1	CUL4A
5781	1956	PTPN11	EGFR
7428	79780	VHL	CCDC82
2033	79753	EP300	SNIP1
5894	7532	RAF1	YWHAG
1399	1794	CRKL	DOCK2
2034	5702	EPAS1	PSMC3
673	10971	BRAF	YWHAQ
2033	4087	EP300	SMAD2
3725	6772	JUN	STAT1
5781	29992	PTPN11	PILRA
2033	7020	EP300	TFAP2A
1398	11183	CRK	MAP4K5
8453	51719	CUL2	CAB39
3265	3956	HRAS	LGALS1
5894	6237	RAF1	RRAS
5781	27240	PTPN11	SIT1
7428	5691	VHL	PSMB3
2885	302	GRB2	ANXA2
2885	3875	GRB2	KRT18
2885	3856	GRB2	KRT8
1387	1655	CREBBP	DDX5
1387	10401	CREBBP	PIAS3
207	4087	AKT1	SMAD2
207	4092	AKT1	SMAD7
6654	613	SOS1	BCR
5295	6714	PIK3R1	SRC
207	3667	AKT1	IRS1
4233	6464	MET	SHC1
7428	7411	VHL	VBP1
8453	5034	CUL2	P4HB
2885	3872	GRB2	KRT17
5781	2057	PTPN11	EPOR
2033	6772	EP300	STAT1
2033	26039	EP300	SS18L1
2033	4094	EP300	MAF
7428	1476	VHL	CSTB
5594	6622	MAPK1	SNCA
2033	1655	EP300	DDX5
207	117145	AKT1	THEM4
5894	3320	RAF1	HSP90AA1
5295	1438	PIK3R1	CSF2RA
2885	6640	GRB2	SNTA1
2885	5339	GRB2	PLEC1
2885	5777	GRB2	PTPN6
6654	8440	SOS1	NCK2
2033	7067	EP300	THRA
998	4296	CDC42	MAP3K11
1398	2066	CRK	ERBB4
2885	29127	GRB2	RACGAP1
998	149428	CDC42	BNIPL
673	7534	BRAF	YWHAZ
7424	2324	VEGFC	FLT4
5595	1432	MAPK3	MAPK14
7428	1017	VHL	CDK2
5781	139716	PTPN11	GAB3
3265	7265	HRAS	TTC1
7428	5689	VHL	PSMB1
5894	7409	RAF1	VAV1
5062	9815	PAK2	GIT2
5894	81848	RAF1	SPRY4
7040	79753	TGFB1	SNIP1
1387	6197	CREBBP	RPS6KA3
2885	2065	GRB2	ERBB3
6654	2059	SOS1	EPS8
5062	4628	PAK2	MYH10
1387	55728	CREBBP	N4BP2
1398	6461	CRK	SHB
2033	4773	EP300	NFATC2
2033	7709	EP300	ZBTB17
5595	6196	MAPK3	RPS6KA2
5781	5618	PTPN11	PRLR
5296	7046	PIK3R2	TGFBR1
7428	5300	VHL	PIN1
3265	29899	HRAS	GPSM2
9978	4738	RBX1	NEDD8
7428	5702	VHL	PSMC3
9978	26259	RBX1	FBXW8
5595	8870	MAPK3	IER3
1387	1445	CREBBP	CSK
369	7532	ARAF	YWHAG
2885	2261	GRB2	FGFR3
5295	2099	PIK3R1	ESR1
1387	4094	CREBBP	MAF
1399	2209	CRKL	FCGR1A
4233	30011	MET	SH3KBP1
2033	7507	EP300	XPA
1387	3621	CREBBP	ING1
7428	4738	VHL	NEDD8
5781	6504	PTPN11	SLAMF1
5894	5592	RAF1	PRKG1
8453	26517	CUL2	TIMM13
6654	25	SOS1	ABL1
5290	2776	PIK3CA	GNAQ
2549	9743	GAB1	RICS
5594	4214	MAPK1	MAP3K1
2033	27043	EP300	PELP1
2033	1385	EP300	CREB1
673	22808	BRAF	MRAS
2885	58	GRB2	ACTA1
2033	6774	EP300	STAT3
207	4515	AKT1	MTCP1
7428	8407	VHL	TAGLN2
6654	5777	SOS1	PTPN6
2033	688	EP300	KLF5
7428	51719	VHL	CAB39
3725	8841	JUN	HDAC3
2033	4928	EP300	NUP98
4233	6774	MET	STAT3
5894	5581	RAF1	PRKCE
3091	6774	HIF1A	STAT3
1387	9794	CREBBP	MAML1
2885	6855	GRB2	SYP
1387	4255	CREBBP	MGMT
5295	7301	PIK3R1	TYRO3
2885	7462	GRB2	LAT2
1398	867	CRK	CBL
1398	30011	CRK	SH3KBP1
6654	6464	SOS1	SHC1
5595	51366	MAPK3	UBR5
8453	1741	CUL2	DLG3
4233	1499	MET	CTNNB1
207	3315	AKT1	HSPB1
5781	114132	PTPN11	SIGLEC11
9978	8452	RBX1	CUL3
7428	6311	VHL	ATXN2
1398	6853	CRK	SYN1
5894	7531	RAF1	YWHAE
3725	6775	JUN	STAT4
7428	1036	VHL	CDO1
673	7529	BRAF	YWHAB
57144	1175	PAK7	AP2S1
6655	1956	SOS2	EGFR
1387	6722	CREBBP	SRF
5894	3932	RAF1	LCK
7040	7046	TGFB1	TGFBR1
2885	9649	GRB2	RALGPS1
5296	867	PIK3R2	CBL
405	10499	ARNT	NCOA2
1387	4605	CREBBP	MYBL2
10298	7534	PAK4	YWHAZ
5781	6774	PTPN11	STAT3
673	2810	BRAF	SFN
7428	7295	VHL	TXN
1398	80725	CRK	SNIP
5295	3554	PIK3R1	IL1R1
5291	5581	PIK3CB	PRKCE
5879	6774	RAC1	STAT3
5594	110651	MAPK1	Rps6ka3
57144	29080	PAK7	CCDC59
7428	8347	VHL	HIST1H2BC
369	2810	ARAF	SFN
405	3320	ARNT	HSP90AA1
3725	4670	JUN	HNRPM
2885	5791	GRB2	PTPRE
207	7248	AKT1	TSC1
2885	6850	GRB2	SYK
6654	10818	SOS1	FRS2
2885	26191	GRB2	PTPN22
207	10273	AKT1	STUB1
5781	8660	PTPN11	IRS2
5781	9019	PTPN11	MPZL1
5781	2534	PTPN11	FYN
5295	868	PIK3R1	CBLB
1387	10370	CREBBP	CITED2
2885	8471	GRB2	IRS4
10000	8115	AKT3	TCL1A
2889	6464	RAPGEF1	SHC1
57144	6280	PAK7	S100A9
2033	2627	EP300	GATA6
3725	64326	JUN	RFWD2
5781	1003	PTPN11	CDH5
8453	55832	CUL2	CAND1
1387	4487	CREBBP	MSX1
5295	9743	PIK3R1	RICS
1399	29760	CRKL	BLNK
5295	3937	PIK3R1	LCP2
6921	2132	TCEB1	EXT2
5781	9846	PTPN11	GAB2
7040	7048	TGFB1	TGFBR2
1387	4086	CREBBP	SMAD1
7428	81876	VHL	RAB1B
7428	10125	VHL	RASGRP1
5295	5175	PIK3R1	PECAM1
5294	4067	PIK3CG	LYN
2885	2322	GRB2	FLT3
5894	7533	RAF1	YWHAH
2033	4086	EP300	SMAD1
7428	7041	VHL	TGFB1I1
5295	2263	PIK3R1	FGFR2
4893	4301	NRAS	MLLT4
5290	4851	PIK3CA	NOTCH1
1399	6464	CRKL	SHC1
1387	28996	CREBBP	HIPK2
2885	10019	GRB2	SH2B3
5296	2066	PIK3R2	ERBB4
5781	1969	PTPN11	EPHA2
1387	19	CREBBP	ABCA1
5781	340205	PTPN11	TREML1
2885	6714	GRB2	SRC
7428	4163	VHL	MCC
7428	5430	VHL	POLR2A
5781	3635	PTPN11	INPP5D
6654	6014	SOS1	RIT2
5062	28964	PAK2	GIT1
5295	7046	PIK3R1	TGFBR1
2885	6461	GRB2	SHB
5894	10253	RAF1	SPRY2
2033	5430	EP300	POLR2A
3725	4800	JUN	NFYA
1387	3661	CREBBP	IRF3
2033	429	EP300	ASCL1
2033	4255	EP300	MGMT
6654	54869	SOS1	EPS8L1
998	1464	CDC42	CSPG4
207	79109	AKT1	MAPKAP1
7428	389	VHL	RHOC
6513	2185	SLC2A1	PTK2B
7428	342372	VHL	PKD1L3
1399	7297	CRKL	TYK2
5295	2776	PIK3R1	GNAQ
2885	3643	GRB2	INSR
4233	6714	MET	SRC
5594	6623	MAPK1	SNCG
6654	30011	SOS1	SH3KBP1
8453	54442	CUL2	KCTD5
5604	283455	MAP2K1	KSR2
2885	7021	GRB2	TFAP2B
5295	1436	PIK3R1	CSF1R
2885	10825	GRB2	NEU3
207	3320	AKT1	HSP90AA1
9978	26273	RBX1	FBXO3
7428	8576	VHL	STK16
207	5590	AKT1	PRKCZ
5604	4214	MAP2K1	MAP3K1
3265	55914	HRAS	ERBB2IP
1387	6774	CREBBP	STAT3
5604	8649	MAP2K1	MAP2K1IP1
5894	331	RAF1	XIAP
5879	7409	RAC1	VAV1
8453	5209	CUL2	PFKFB3
5594	6196	MAPK1	RPS6KA2
5781	857	PTPN11	CAV1
1387	27043	CREBBP	PELP1
2033	3621	EP300	ING1
5595	8986	MAPK3	RPS6KA4
2885	7410	GRB2	VAV2
5906	4914	RAP1A	NTRK1
208	8115	AKT2	TCL1A
7428	221037	VHL	JMJD1C
4233	999	MET	CDH1
7428	7178	VHL	TPT1
6654	4582	SOS1	MUC1
5595	6195	MAPK3	RPS6KA1
7428	1479	VHL	CSTF3
2885	83481	GRB2	EPPK1
5058	8874	PAK1	ARHGEF7
1399	2120	CRKL	ETV6
5781	867	PTPN11	CBL
5894	8837	RAF1	CFLAR
2889	4739	RAPGEF1	NEDD9
7428	3376	VHL	IARS
2885	3791	GRB2	KDR
998	54874	CDC42	FNBP1L
2033	51147	EP300	ING4
3725	67155	JUN	Smarca2
5058	2064	PAK1	ERBB2
998	7409	CDC42	VAV1
2885	171425	GRB2	CLYBL
5894	3266	RAF1	ERAS
5894	7416	RAF1	VDAC1
3725	367	JUN	AR
2885	3855	GRB2	KRT7
1398	6714	CRK	SRC
8503	3667	PIK3R3	IRS1
5295	6853	PIK3R1	SYN1
9915	6493	ARNT2	SIM2
2549	9402	GAB1	GRAP2
369	5876	ARAF	RABGGTB
5906	5147	RAP1A	PDE6D
5296	7006	PIK3R2	TEC
5296	3815	PIK3R2	KIT
5781	6098	PTPN11	ROS1
5595	1630	MAPK3	DCC
1387	1871	CREBBP	E2F3
5058	57381	PAK1	RHOJ
5781	10492	PTPN11	SYNCRIP
5595	8682	MAPK3	PEA15
998	9411	CDC42	ARHGAP29
369	445	ARAF	ASS1
8503	10589	PIK3R3	DRAP1
1398	5706	CRK	PSMC6
369	24148	ARAF	PRPF6
5879	3895	RAC1	KTN1
369	59349	ARAF	KLHL12
369	10469	ARAF	TIMM44
3845	8036	KRAS	SHOC2
4893	51196	NRAS	PLCE1
57144	9260	PAK7	PDLIM7
5906	889	RAP1A	KRIT1
5894	4043	RAF1	LRPAP1
5894	51765	RAF1	RP6-213H19.1
5295	5777	PIK3R1	PTPN6
5605	192176	MAP2K2	Flna
3845	5910	KRAS	RAP1GDS1
5879	56882	RAC1	CDC42SE1
5894	5256	RAF1	PHKA2
10298	1743	PAK4	DLST
5879	10928	RAC1	RALBP1
1398	699	CRK	BUB1
998	56882	CDC42	CDC42SE1
2033	7392	EP300	USF2
998	197131	CDC42	UBR1
998	55791	CDC42	C1orf103
998	1937	CDC42	EEF1G
2885	7916	GRB2	BAT2
3265	5923	HRAS	RASGRF1
998	7157	CDC42	TP53
2885	2047	GRB2	EPHB1
369	1460	ARAF	CSNK2B
5604	192176	MAP2K1	Flna
998	56990	CDC42	CDC42SE2
5879	5910	RAC1	RAP1GDS1
5894	11339	RAF1	OIP5
1387	1869	CREBBP	E2F1
207	2175	AKT1	FANCA
57144	2275	PAK7	FHL3
3265	4763	HRAS	NF1
207	9411	AKT1	ARHGAP29
369	55872	ARAF	PBK
2033	10980	EP300	COPS6
1398	55211	CRK	DPPA4
4893	5910	NRAS	RAP1GDS1
998	81704	CDC42	DOCK8
2885	1840	GRB2	DTX1
9915	266743	ARNT2	NPAS4
3845	3183	KRAS	HNRNPC
369	2202	ARAF	EFEMP1
7040	2339	TGFB1	FNTA
998	11135	CDC42	CDC42EP1
3091	6759	HIF1A	SSX4
3265	5147	HRAS	PDE6D
57144	84445	PAK7	LZTS2
5063	8874	PAK3	ARHGEF7
5879	5071	RAC1	PARK2
5595	1843	MAPK3	DUSP1
998	9094	CDC42	UNC119
369	8533	ARAF	COPS3
1398	7514	CRK	XPO1
7428	2316	VHL	FLNA
2033	9325	EP300	TRIP4
5293	84164	PIK3CD	ASCC2
3265	6635	HRAS	SNRPE
57144	27229	PAK7	TUBGCP4
208	4515	AKT2	MTCP1
3725	7329	JUN	UBE2I
5879	81704	RAC1	DOCK8
998	11161	CDC42	C14orf1
998	10524	CDC42	HTATIP
208	9623	AKT2	TCL1B
5894	7203	RAF1	CCT3
5906	5910	RAP1A	RAP1GDS1
369	6237	ARAF	RRAS
5879	56990	RAC1	CDC42SE2
3725	2355	JUN	FOSL2
1398	5359	CRK	PLSCR1
8453	9616	CUL2	RNF7
3725	5970	JUN	RELA
998	5147	CDC42	PDE6D
405	266743	ARNT	NPAS4
6513	10980	SLC2A1	COPS6

## Sheet: SCL Adjacency List
EntrezIDfor Prot A	EntrezID for Protein B	Gene symmbol for Protein A	Gene symmbol for Protein B
Protein A ID	Protein B ID	Protein A Name	Protein B Name
1869	6502	E2F1	SKP2
4792	5970	NFKBIA	RELA
5296	5293	PIK3R2	PIK3CD
4790	5970	NFKB1	RELA
5295	4792	PIK3R1	NFKBIA
5925	1869	RB1	E2F1
595	5925	CCND1	RB1
5295	5747	PIK3R1	PTK2
4149	4609	MAX	MYC
595	1019	CCND1	CDK4
330	7185	BIRC3	TRAF1
5295	5290	PIK3R1	PIK3CA
5925	1017	RB1	CDK2
329	7185	BIRC2	TRAF1
317	842	APAF1	CASP9
4790	4792	NFKB1	NFKBIA
7157	5747	TP53	PTK2
1017	1869	CDK2	E2F1
1163	1017	CKS1B	CDK2
3551	4792	IKBKB	NFKBIA
898	6502	CCNE1	SKP2
329	842	BIRC2	CASP9
23533	5294	PIK3R5	PIK3CG
1163	1027	CKS1B	CDKN1B
5295	5293	PIK3R1	PIK3CD
1147	7186	CHUK	TRAF2
1147	208	CHUK	AKT2
595	1021	CCND1	CDK6
1869	4790	E2F1	NFKB1
1147	207	CHUK	AKT1
7157	8554	TP53	PIAS1
3551	8517	IKBKB	IKBKG
10401	5970	PIAS3	RELA
1019	1027	CDK4	CDKN1B
330	842	BIRC3	CASP9
3551	7186	IKBKB	TRAF2
1017	1021	CDK2	CDK6
595	1027	CCND1	CDKN1B
1017	898	CDK2	CCNE1
1147	8517	CHUK	IKBKG
1017	6502	CDK2	SKP2
5970	6256	RELA	RXRA
1147	4792	CHUK	NFKBIA
3673	284217	ITGA2	LAMA1
1284	1282	COL4A2	COL4A1
1027	6502	CDKN1B	SKP2
4790	6256	NFKB1	RXRA
3551	4790	IKBKB	NFKB1
1870	5925	E2F2	RB1
8517	7189	IKBKG	TRAF6
331	842	XIAP	CASP9
207	1027	AKT1	CDKN1B
8503	5925	PIK3R3	RB1
329	7186	BIRC2	TRAF2
330	7186	BIRC3	TRAF2
3675	3688	ITGA3	ITGB1
7157	1017	TP53	CDK2
598	596	BCL2L1	BCL2
284217	3688	LAMA1	ITGB1
596	4609	BCL2	MYC
3551	1147	IKBKB	CHUK
1163	6502	CKS1B	SKP2
5728	5747	PTEN	PTK2
898	1027	CCNE1	CDKN1B
1017	9134	CDK2	CCNE2
7185	7186	TRAF1	TRAF2
5728	7157	PTEN	TP53
1027	1021	CDKN1B	CDK6
9063	4609	PIAS2	MYC
7157	4792	TP53	NFKBIA
7157	5743	TP53	PTGS2
598	54205	BCL2L1	CYCS
331	7189	XIAP	TRAF6
4790	8517	NFKB1	IKBKG
317	54205	APAF1	CYCS
598	842	BCL2L1	CASP9
4609	5970	MYC	RELA
1017	1027	CDK2	CDKN1B
3655	3688	ITGA6	ITGB1
1147	4790	CHUK	NFKB1
598	317	BCL2L1	APAF1
5295	5291	PIK3R1	PIK3CB
1019	1030	CDK4	CDKN2B
1027	7186	CDKN1B	TRAF2
7189	7186	TRAF6	TRAF2
7157	3910	TP53	LAMA4
5925	4609	RB1	MYC
8503	5290	PIK3R3	PIK3CA
7157	26287	TP53	ANKRD2
7157	7329	TP53	UBE2I
7157	545	TP53	ATR
5925	905	RB1	CCNT2
5747	28964	PTK2	GIT1
5970	5531	RELA	PPP4C
7157	4691	TP53	NCL
5970	3838	RELA	KPNA2
595	672	CCND1	BRCA1
1021	1031	CDK6	CDKN2C
7157	7027	TP53	TFDP1
331	836	XIAP	CASP3
331	56616	XIAP	DIABLO
9063	9569	PIAS2	GTF2IRD1
3551	7128	IKBKB	TNFAIP3
5925	26959	RB1	HBP1
5925	10951	RB1	CBX1
3675	977	ITGA3	CD151
3688	1277	ITGB1	COL1A1
4792	9908	NFKBIA	G3BP2
5290	25780	PIK3CA	RASGRP3
5925	6872	RB1	TAF1
7186	4055	TRAF2	LTBR
5970	5241	RELA	PGR
4609	2962	MYC	GTF2F1
5295	3265	PIK3R1	HRAS
595	8648	CCND1	NCOA1
5925	93621	RB1	MRFAP1
3673	4312	ITGA2	MMP1
7157	7159	TP53	TP53BP2
5970	55922	RELA	NKRF
5294	3265	PIK3CG	HRAS
5747	7249	PTK2	TSC2
5925	4000	RB1	LMNA
6256	30836	RXRA	DNTTIP2
2335	5310	FN1	PKD1
5747	3693	PTK2	ITGB5
7188	7293	TRAF5	TNFRSF4
4149	4084	MAX	MXD1
4792	7415	NFKBIA	VCP
1869	7029	E2F1	TFDP2
7157	1263	TP53	PLK3
6256	8202	RXRA	NCOA3
1021	1029	CDK6	CDKN2A
5925	8804	RB1	CREG1
207	253260	AKT1	RICTOR
3655	10755	ITGA6	GIPC1
9618	7874	TRAF4	USP7
1017	672	CDK2	BRCA1
207	6416	AKT1	MAP2K4
6256	10912	RXRA	GADD45G
7157	5610	TP53	EIF2AK2
10401	4286	PIAS3	MITF
5925	6908	RB1	TBP
7157	9219	TP53	MTA2
598	5366	BCL2L1	PMAIP1
7157	2068	TP53	ERCC2
2335	8190	FN1	MIA
5970	6872	RELA	TAF1
7157	672	TP53	BRCA1
2335	5340	FN1	PLG
3908	1605	LAMA2	DAG1
1869	7158	E2F1	TP53BP1
5296	1399	PIK3R2	CRKL
329	27429	BIRC2	HTRA2
7189	2274	TRAF6	FHL2
598	8739	BCL2L1	HRK
2335	2199	FN1	FBLN2
7157	8178	TP53	ELL
3914	1294	LAMB3	COL7A1
4843	857	NOS2A	CAV1
4609	23077	MYC	MYCBP2
1869	23054	E2F1	NCOA6
5747	7430	PTK2	EZR
7186	8792	TRAF2	TNFRSF11A
1019	1031	CDK4	CDKN2C
4609	6877	MYC	TAF5
207	3611	AKT1	ILK
3688	3964	ITGB1	LGALS8
6502	6500	SKP2	SKP1
7157	2874	TP53	GPS2
7186	4591	TRAF2	TRIM37
3911	1605	LAMA5	DAG1
5295	1499	PIK3R1	CTNNB1
3551	4214	IKBKB	MAP3K1
207	57761	AKT1	TRIB3
5970	5465	RELA	PPARA
284217	5327	LAMA1	PLAT
7189	958	TRAF6	CD40
4792	8655	NFKBIA	DYNLL1
7187	943	TRAF3	TNFRSF8
6256	19016	RXRA	Pparg
1017	5495	CDK2	PPM1B
1147	5591	CHUK	PRKDC
5925	8575	RB1	PRKRA
7157	142	TP53	PARP1
595	6872	CCND1	TAF1
5970	4794	RELA	NFKBIE
207	367	AKT1	AR
3685	3690	ITGAV	ITGB3
7157	25	TP53	ABL1
5970	6722	RELA	SRF
6256	4862	RXRA	NPAS2
5925	1523	RB1	CUX1
7157	1877	TP53	E4F1
1869	6670	E2F1	SP3
5925	2444	RB1	FRK
7157	900	TP53	CCNG1
7187	4591	TRAF3	TRIM37
5925	1788	RB1	DNMT3A
3688	87	ITGB1	ACTN1
207	9846	AKT1	GAB2
1017	85417	CDK2	CCNB3
5295	5829	PIK3R1	PXN
898	55294	CCNE1	FBXW7
5290	9351	PIK3CA	SLC9A3R2
6256	3164	RXRA	NR4A1
596	6606	BCL2	SMN1
7157	6599	TP53	SMARCC1
7157	9014	TP53	TAF1B
5925	26574	RB1	AATF
5295	558	PIK3R1	AXL
9618	4591	TRAF4	TRIM37
7157	9112	TP53	MTA1
207	8115	AKT1	TCL1A
7185	8744	TRAF1	TNFSF9
3688	2316	ITGB1	FLNA
6256	17873	RXRA	Gadd45b
10401	4087	PIAS3	SMAD2
595	23582	CCND1	CCNDBP1
207	673	AKT1	BRAF
5295	8038	PIK3R1	ADAM12
5295	8660	PIK3R1	IRS2
5296	1435	PIK3R2	CSF1
1871	7030	E2F3	TFE3
5925	23054	RB1	NCOA6
1282	18073	COL4A1	Nid1
898	51191	CCNE1	HERC5
5970	653361	RELA	NCF1
1869	7027	E2F1	TFDP1
6256	4793	RXRA	NFKBIB
596	637	BCL2	BID
7157	5601	TP53	MAPK9
5970	10848	RELA	PPP1R13L
4609	7709	MYC	ZBTB17
5970	6908	RELA	TBP
5925	6619	RB1	SNAPC3
5970	5451	RELA	POU2F1
7157	2071	TP53	ERCC3
208	26060	AKT2	APPL1
1869	5245	E2F1	PHB
598	7416	BCL2L1	VDAC1
6256	7067	RXRA	THRA
7157	5371	TP53	PML
4609	7074	MYC	TIAM1
284217	2199	LAMA1	FBLN2
7157	675	TP53	BRCA2
1147	9020	CHUK	MAP3K14
208	2932	AKT2	GSK3B
5295	3667	PIK3R1	IRS1
595	56654	CCND1	NPDC1
1869	5813	E2F1	PURA
4790	23118	NFKB1	MAP3K7IP2
6256	8204	RXRA	NRIP1
7157	4194	TP53	MDM4
4609	6881	MYC	TAF10
595	1026	CCND1	CDKN1A
5925	1877	RB1	E4F1
331	55437	XIAP	ALS2CR2
842	4671	CASP9	NAIP
4843	9368	NOS2A	SLC9A3R1
596	10134	BCL2	BCAP31
8517	8915	IKBKG	BCL10
596	8678	BCL2	BECN1
2335	7253	FN1	TSHR
4790	23054	NFKB1	NCOA6
5925	22938	RB1	SNW1
331	1111	XIAP	CHEK1
7157	8575	TP53	PRKRA
5925	7375	RB1	USP4
1869	6668	E2F1	SP2
2335	1294	FN1	COL7A1
1869	8454	E2F1	CUL1
7157	10498	TP53	CARM1
4790	4221	NFKB1	MEN1
5925	8900	RB1	CCNA1
4609	4088	MYC	SMAD3
4790	3065	NFKB1	HDAC1
4609	672	MYC	BRCA1
5295	25	PIK3R1	ABL1
54205	7416	CYCS	VDAC1
7185	943	TRAF1	TNFRSF8
8517	3303	IKBKG	HSPA1A
284217	5340	LAMA1	PLG
1027	896	CDKN1B	CCND3
4609	10474	MYC	TADA3L
6258	3164	RXRG	NR4A1
7157	10987	TP53	COPS5
5925	6617	RB1	SNAPC1
4843	5879	NOS2A	RAC1
1869	1820	E2F1	ARID3A
5925	3725	RB1	JUN
7157	6790	TP53	AURKA
1017	1026	CDK2	CDKN1A
7157	3312	TP53	HSPA8
7157	1385	TP53	CREB1
4609	60	MYC	ACTB
5728	2099	PTEN	ESR1
5290	11033	PIK3CA	CENTA1
6256	5451	RXRA	POU2F1
7157	6117	TP53	RPA1
5925	2972	RB1	BRF1
5295	2212	PIK3R1	FCGR2A
1017	2547	CDK2	XRCC6
4609	9282	MYC	MED14
2335	6383	FN1	SDC2
207	1124	AKT1	CHN2
5290	545	PIK3CA	ATR
5925	4654	RB1	MYOD1
7186	8877	TRAF2	SPHK1
6256	4654	RXRA	MYOD1
7157	25898	TP53	RCHY1
7185	51330	TRAF1	TNFRSF12A
7186	10293	TRAF2	TRAIP
1147	11140	CHUK	CDC37
330	836	BIRC3	CASP3
2335	5068	FN1	REG3A
2335	4224	FN1	MEP1A
7157	328	TP53	APEX1
596	142	BCL2	PARP1
4609	5204	MYC	PFDN5
4790	1051	NFKB1	CEBPB
5925	5371	RB1	PML
1021	1032	CDK6	CDKN2D
7157	7022	TP53	TFAP2C
1869	6667	E2F1	SP1
595	2033	CCND1	EP300
596	638	BCL2	BIK
596	7159	BCL2	TP53BP2
7157	2042	TP53	EPHA3
1869	11073	E2F1	TOPBP1
5295	30011	PIK3R1	SH3KBP1
10401	2672	PIAS3	GFI1
4149	4436	MAX	MSH2
2335	2192	FN1	FBLN1
7157	5591	TP53	PRKDC
3551	4793	IKBKB	NFKBIB
8554	6772	PIAS1	STAT1
6258	8431	RXRG	NR0B2
7189	7334	TRAF6	UBE2N
5290	867	PIK3CA	CBL
5925	9984	RB1	THOC1
10000	5590	AKT3	PRKCZ
598	662	BCL2L1	BNIP1
596	3164	BCL2	NR4A1
5295	6464	PIK3R1	SHC1
7157	890	TP53	CCNA2
54205	1528	CYCS	CYB5A
7186	9020	TRAF2	MAP3K14
4790	6774	NFKB1	STAT3
6256	8648	RXRA	NCOA1
1017	4173	CDK2	MCM4
3674	550	ITGA2B	AUP1
5970	142	RELA	PARP1
7188	8792	TRAF5	TNFRSF11A
5970	5516	RELA	PPP2CB
1869	5933	E2F1	RBL1
4790	136319	NFKB1	MTPN
3911	4059	LAMA5	BCAM
5295	2885	PIK3R1	GRB2
5925	5245	RB1	PHB
4609	5594	MYC	MAPK1
4609	9968	MYC	MED12
5925	1051	RB1	CEBPB
598	12125	BCL2L1	Bcl2l11
207	5361	AKT1	PLXNA1
4790	1326	NFKB1	MAP3K8
7157	2074	TP53	ERCC6
1019	4654	CDK4	MYOD1
7157	5888	TP53	RAD51
9063	11315	PIAS2	PARK7
1017	1050	CDK2	CEBPA
5295	7094	PIK3R1	TLN1
5925	5080	RB1	PAX6
5747	5829	PTK2	PXN
7157	7155	TP53	TOP2B
7186	9994	TRAF2	CASP8AP2
207	3615	AKT1	IMPDH2
7157	2099	TP53	ESR1
596	9804	BCL2	TOMM20
5747	2885	PTK2	GRB2
7157	7319	TP53	UBE2A
7157	7534	TP53	YWHAZ
4609	5595	MYC	MAPK3
7187	26146	TRAF3	TRAF3IP1
1017	4998	CDK2	ORC1L
1017	388324	CDK2	INCA1
5295	1969	PIK3R1	EPHA2
7187	7874	TRAF3	USP7
4609	6598	MYC	SMARCB1
595	1028	CCND1	CDKN1C
207	7534	AKT1	YWHAZ
208	57630	AKT2	SH3RF1
4609	26292	MYC	MYCBP
596	12125	BCL2	Bcl2l11
5915	8648	RARB	NCOA1
4609	904	MYC	CCNT1
1869	2965	E2F1	GTF2H1
3674	2885	ITGA2B	GRB2
1282	4811	COL4A1	NID1
4790	4794	NFKB1	NFKBIE
1019	672	CDK4	BRCA1
4609	7020	MYC	TFAP2A
4609	6871	MYC	TADA2L
9618	4055	TRAF4	LTBR
7157	9013	TP53	TAF1C
5925	5928	RB1	RBBP4
898	2932	CCNE1	GSK3B
7157	10197	TP53	PSME3
7189	8405	TRAF6	SPOP
598	572	BCL2L1	BAD
7157	9577	TP53	BRE
5925	3065	RB1	HDAC1
5925	5468	RB1	PPARG
7157	6597	TP53	SMARCA4
3673	1277	ITGA2	COL1A1
7186	5871	TRAF2	MAP4K2
7186	1326	TRAF2	MAP3K8
7189	7874	TRAF6	USP7
8517	7316	IKBKG	UBC
596	573	BCL2	BAG1
7185	8764	TRAF1	TNFRSF14
7157	2965	TP53	GTF2H1
5295	2690	PIK3R1	GHR
7157	7316	TP53	UBC
5970	8091	RELA	HMGA2
4149	4613	MAX	MYCN
10401	4089	PIAS3	SMAD4
6256	5914	RXRA	RARA
1869	890	E2F1	CCNA2
5296	558	PIK3R2	AXL
4609	27097	MYC	TAF5L
596	5524	BCL2	PPP2R4
5925	5036	RB1	PA2G4
5970	2033	RELA	EP300
5295	2534	PIK3R1	FYN
5970	2959	RELA	GTF2B
6256	9759	RXRA	HDAC4
7185	8792	TRAF1	TNFRSF11A
6256	8431	RXRA	NR0B2
5295	369	PIK3R1	ARAF
5747	6772	PTK2	STAT1
7157	5300	TP53	PIN1
595	367	CCND1	AR
5728	367	PTEN	AR
3688	9448	ITGB1	MAP4K4
7157	1387	TP53	CREBBP
8554	6670	PIAS1	SP3
1019	29950	CDK4	SERTAD1
1017	4605	CDK2	MYBL2
2335	3678	FN1	ITGA5
596	149428	BCL2	BNIPL
7157	4692	TP53	NDN
5295	392	PIK3R1	ARHGAP1
5295	7409	PIK3R1	VAV1
6256	7376	RXRA	NR1H2
5747	23092	PTK2	ARHGAP26
1019	11140	CDK4	CDC37
598	10134	BCL2L1	BCAP31
8503	3480	PIK3R3	IGF1R
1147	4296	CHUK	MAP3K11
207	6198	AKT1	RPS6KB1
1869	1786	E2F1	DNMT1
7157	7020	TP53	TFAP2A
3688	2317	ITGB1	FLNB
3674	2147	ITGA2B	F2
3551	2175	IKBKB	FANCA
1019	1029	CDK4	CDKN2A
5294	613	PIK3CG	BCR
7157	7443	TP53	VRK1
7157	10153	TP53	CEBPZ
4609	6880	MYC	TAF9
5296	1950	PIK3R2	EGF
7189	8792	TRAF6	TNFRSF11A
5290	3265	PIK3CA	HRAS
6256	2521	RXRA	FUS
4790	2932	NFKB1	GSK3B
8554	1788	PIAS1	DNMT3A
7157	9440	TP53	MED17
7185	8405	TRAF1	SPOP
54205	1537	CYCS	CYC1
2335	90070	FN1	LACRT
331	54739	XIAP	XAF1
4790	4066	NFKB1	LYL1
207	5894	AKT1	RAF1
5747	3690	PTK2	ITGB3
7187	8792	TRAF3	TNFRSF11A
5925	4176	RB1	MCM7
4149	10608	MAX	MXD4
54205	3312	CYCS	HSPA8
4609	8607	MYC	RUVBL1
7157	3313	TP53	HSPA9
4609	4802	MYC	NFYC
207	572	AKT1	BAD
1027	245711	CDKN1B	SPDYA
898	8161	CCNE1	COIL
5970	10614	RELA	HEXIM1
7188	4055	TRAF5	LTBR
7157	3837	TP53	KPNB1
4149	7003	MAX	TEAD1
7157	3091	TP53	HIF1A
5925	5931	RB1	RBBP7
3674	1280	ITGA2B	COL2A1
331	150684	XIAP	COMMD1
7157	3172	TP53	HNF4A
1282	22795	COL4A1	NID2
1017	8900	CDK2	CCNA1
5970	6875	RELA	TAF4B
8554	7329	PIAS1	UBE2I
7157	7153	TP53	TOP2A
6256	10891	RXRA	PPARGC1A
3688	7529	ITGB1	YWHAB
596	10018	BCL2	BCL2L11
3911	2199	LAMA5	FBLN2
598	581	BCL2L1	BAX
3909	6383	LAMA3	SDC2
5747	2534	PTK2	FYN
7157	467	TP53	ATF3
4790	4851	NFKB1	NOTCH1
5728	260425	PTEN	MAGI3
7157	6606	TP53	SMN1
5925	25	RB1	ABL1
7157	6908	TP53	TBP
5970	1660	RELA	DHX9
5970	1052	RELA	CEBPD
207	3164	AKT1	NR4A1
7185	7133	TRAF1	TNFRSF1B
5295	10657	PIK3R1	KHDRBS1
1017	5933	CDK2	RBL1
7157	3064	TP53	HTT
4609	86	MYC	ACTL6A
598	5499	BCL2L1	PPP1CA
6256	5371	RXRA	PML
2335	3371	FN1	TNC
4790	55922	NFKB1	NKRF
7157	5245	TP53	PHB
5925	5055	RB1	SERPINB2
5295	3932	PIK3R1	LCK
5925	7799	RB1	PRDM2
598	10018	BCL2L1	BCL2L11
6502	890	SKP2	CCNA2
4149	4089	MAX	SMAD4
5925	9643	RB1	MORF4L2
284217	3672	LAMA1	ITGA1
3911	4224	LAMA5	MEP1A
5295	9564	PIK3R1	BCAR1
5925	4193	RB1	MDM2
7185	10293	TRAF1	TRAIP
7157	11143	TP53	MYST2
3685	3897	ITGAV	L1CAM
1869	6671	E2F1	SP4
51588	367	PIAS4	AR
5925	7343	RB1	UBTF
7157	7707	TP53	ZNF148
2335	5327	FN1	PLAT
1017	993	CDK2	CDC25A
3911	1294	LAMA5	COL7A1
207	7249	AKT1	TSC2
842	112401	CASP9	BIRC8
5970	64320	RELA	RNF25
5970	5966	RELA	REL
54205	27158	CYCS	NDOR1
5970	4221	RELA	MEN1
596	578	BCL2	BAK1
598	5894	BCL2L1	RAF1
7157	3146	TP53	HMGB1
2335	6387	FN1	CXCL12
7187	8764	TRAF3	TNFRSF14
596	5366	BCL2	PMAIP1
2335	4653	FN1	MYOC
6256	9970	RXRA	NR1I3
5747	1630	PTK2	DCC
9063	367	PIAS2	AR
3915	4811	LAMC1	NID1
4609	8850	MYC	PCAF
5295	10870	PIK3R1	HCST
5925	672	RB1	BRCA1
207	672	AKT1	BRCA1
207	1432	AKT1	MAPK14
595	7068	CCND1	THRB
5728	1457	PTEN	CSNK2A1
3688	9270	ITGB1	ITGB1BP1
331	840	XIAP	CASP7
4609	5599	MYC	MAPK8
7157	5325	TP53	PLAGL1
3685	3491	ITGAV	CYR61
4609	4801	MYC	NFYB
5925	23741	RB1	EID1
5970	3065	RELA	HDAC1
4792	6195	NFKBIA	RPS6KA1
1870	6046	E2F2	BRD2
4609	6908	MYC	TBP
7157	6880	TP53	TAF9
4609	8464	MYC	SUPT3H
598	578	BCL2L1	BAK1
5970	6667	RELA	SP1
6256	10902	RXRA	BRD8
5925	7421	RB1	VDR
5925	367	RB1	AR
7157	7158	TP53	TP53BP1
7157	3276	TP53	PRMT1
6256	6714	RXRA	SRC
6256	10474	RXRA	TADA3L
596	5894	BCL2	RAF1
4790	6778	NFKB1	STAT6
330	27429	BIRC3	HTRA2
5728	9961	PTEN	MVP
7157	26354	TP53	GNL3
4790	1831	NFKB1	TSC22D3
5747	9564	PTK2	BCAR1
329	840	BIRC2	CASP7
7157	7486	TP53	WRN
5295	940	PIK3R1	CD28
596	6647	BCL2	SOD1
2335	3694	FN1	ITGB6
5295	1796	PIK3R1	DOK1
7157	57178	TP53	ZMIZ1
207	1326	AKT1	MAP3K8
7157	5469	TP53	MED1
7187	3604	TRAF3	TNFRSF9
7185	4591	TRAF1	TRIM37
7186	6478	TRAF2	SIAH2
2335	356	FN1	FASLG
7189	171392	TRAF6	ZNF675
4609	5430	MYC	POLR2A
5925	10933	RB1	MORF4L1
1017	5936	CDK2	RBM4
2335	1401	FN1	CRP
4149	9043	MAX	SPAG9
317	22861	APAF1	NLRP1
596	8739	BCL2	HRK
7157	4331	TP53	MNAT1
7185	841	TRAF1	CASP8
7157	983	TP53	CDC2
1027	7514	CDKN1B	XPO1
4790	2908	NFKB1	NR3C1
9063	1788	PIAS2	DNMT3A
7186	3604	TRAF2	TNFRSF9
596	824	BCL2	CAPN2
596	663	BCL2	BNIP2
7157	28996	TP53	HIPK2
5747	660	PTK2	BMX
6256	9862	RXRA	MED24
207	4296	AKT1	MAP3K11
6256	1514	RXRA	CTSL1
1019	1050	CDK4	CEBPA
330	8737	BIRC3	RIPK1
5290	9368	PIK3CA	SLC9A3R1
7186	8744	TRAF2	TNFSF9
7187	9020	TRAF3	MAP3K14
284217	3339	LAMA1	HSPG2
207	2932	AKT1	GSK3B
5925	1786	RB1	DNMT1
317	3308	APAF1	HSPA4
5743	857	PTGS2	CAV1
9618	4804	TRAF4	NGFR
8517	10010	IKBKG	TANK
1869	4194	E2F1	MDM4
6256	7421	RXRA	VDR
1282	1294	COL4A1	COL7A1
7157	6598	TP53	SMARCB1
5296	2064	PIK3R2	ERBB2
5925	9321	RB1	TRIP11
4149	7709	MAX	ZBTB17
7157	4904	TP53	YBX1
54205	7384	CYCS	UQCRC1
5970	51147	RELA	ING4
331	27429	XIAP	HTRA2
5295	2549	PIK3R1	GAB1
7157	7011	TP53	TEP1
4609	8295	MYC	TRRAP
2335	4225	FN1	MEP1B
330	840	BIRC3	CASP7
7185	4055	TRAF1	LTBR
596	640	BCL2	BLK
3551	7132	IKBKB	TNFRSF1A
51588	51176	PIAS4	LEF1
2335	4018	FN1	LPA
4149	83463	MAX	MXD3
6502	8454	SKP2	CUL1
1027	10762	CDKN1B	NUP50
5970	1387	RELA	CREBBP
4792	3217	NFKBIA	HOXB7
5925	10620	RB1	ARID3B
4790	1997	NFKB1	ELF1
7157	9232	TP53	PTTG1
4609	2959	MYC	GTF2B
5970	9612	RELA	NCOR2
2335	7052	FN1	TGM2
4609	7528	MYC	YY1
5925	5929	RB1	RBBP5
5970	6774	RELA	STAT3
3551	8202	IKBKB	NCOA3
7188	943	TRAF5	TNFRSF8
207	5588	AKT1	PRKCQ
7186	958	TRAF2	CD40
1147	4793	CHUK	NFKBIB
317	51074	APAF1	APIP
3918	1294	LAMC2	COL7A1
5925	196	RB1	AHR
7157	53325	TP53	Banp
5970	166	RELA	AES
5747	8440	PTK2	NCK2
5970	2521	RELA	FUS
5295	10376	PIK3R1	TUBA1B
6256	8841	RXRA	HDAC3
6256	8721	RXRA	EDF1
5970	5515	RELA	PPP2CA
3915	18073	LAMC1	Nid1
1027	2885	CDKN1B	GRB2
596	836	BCL2	CASP3
596	2048	BCL2	EPHB2
1021	5515	CDK6	PPP2CA
842	5594	CASP9	MAPK1
5925	6839	RB1	SUV39H1
6256	10062	RXRA	NR1H3
6256	10499	RXRA	NCOA2
5925	1386	RB1	ATF2
898	993	CCNE1	CDC25A
7157	641	TP53	BLM
7157	578	TP53	BAK1
6256	7068	RXRA	THRB
3551	9020	IKBKB	MAP3K14
7186	51330	TRAF2	TNFRSF12A
1017	56654	CDK2	NPDC1
7157	1958	TP53	EGR1
4609	4087	MYC	SMAD2
3551	5495	IKBKB	PPM1B
598	149428	BCL2L1	BNIPL
1017	5515	CDK2	PPP2CA
5747	2886	PTK2	GRB7
5290	23551	PIK3CA	RASD2
3685	4856	ITGAV	NOV
6258	6722	RXRG	SRF
2335	712	FN1	C1QA
207	5058	AKT1	PAK1
595	1029	CCND1	CDKN2A
7157	1111	TP53	CHEK1
5915	4929	RARB	NR4A2
7185	7874	TRAF1	USP7
7187	4055	TRAF3	LTBR
1147	1326	CHUK	MAP3K8
5970	1051	RELA	CEBPB
3675	3964	ITGA3	LGALS8
3551	4296	IKBKB	MAP3K11
4609	7161	MYC	TP73
4792	5783	NFKBIA	PTPN13
1017	5934	CDK2	RBL2
7157	94241	TP53	TP53INP1
4609	5894	MYC	RAF1
7185	3604	TRAF1	TNFRSF9
4792	823	NFKBIA	CAPN1
5747	1398	PTK2	CRK
7157	8556	TP53	CDC14A
7186	943	TRAF2	TNFRSF8
7188	8764	TRAF5	TNFRSF14
7186	4214	TRAF2	MAP3K1
7186	7133	TRAF2	TNFRSF1B
4149	4610	MAX	MYCL1
5970	23054	RELA	NCOA6
598	637	BCL2L1	BID
5728	1459	PTEN	CSNK2A2
2272	7329	FHIT	UBE2I
2335	2934	FN1	GSN
7185	9020	TRAF1	MAP3K14
2335	7045	FN1	TGFBI
3551	11140	IKBKB	CDC37
6256	5465	RXRA	PPARA
4609	9111	MYC	NMI
5747	9821	PTK2	RB1CC1
3551	1499	IKBKB	CTNNB1
5295	7430	PIK3R1	EZR
6256	6667	RXRA	SP1
7186	4804	TRAF2	NGFR
4790	602	NFKB1	BCL3
5925	27043	RB1	PELP1
5925	5422	RB1	POLA1
4790	7295	NFKB1	TXN
5295	3815	PIK3R1	KIT
1021	11140	CDK6	CDC37
1017	2237	CDK2	FEN1
5295	6461	PIK3R1	SHB
7157	2033	TP53	EP300
207	64400	AKT1	AKTIP
1021	5495	CDK6	PPM1B
7186	7874	TRAF2	USP7
4609	6883	MYC	TAF12
4792	8945	NFKBIA	BTRC
5970	4791	RELA	NFKB2
7187	836	TRAF3	CASP3
598	638	BCL2L1	BIK
4790	3146	NFKB1	HMGB1
595	2099	CCND1	ESR1
3674	1207	ITGA2B	CLNS1A
5970	3660	RELA	IRF2
7157	7874	TP53	USP7
6502	81620	SKP2	CDT1
5925	286826	RB1	LIN9
898	983	CCNE1	CDC2
4609	990	MYC	CDC6
5970	3066	RELA	HDAC2
5925	1025	RB1	CDK9
596	662	BCL2	BNIP1
4790	8648	NFKB1	NCOA1
7188	958	TRAF5	CD40
1147	1499	CHUK	CTNNB1
2335	3486	FN1	IGFBP3
6502	4998	SKP2	ORC1L
4609	57634	MYC	EP400
596	5515	BCL2	PPP2CA
1869	6046	E2F1	BRD2
842	843	CASP9	CASP10
1869	8900	E2F1	CCNA1
4609	10629	MYC	TAF6L
6256	6996	RXRA	TDG
2335	960	FN1	CD44
7157	8555	TP53	CDC14B
329	836	BIRC2	CASP3
5970	5981	RELA	RFC1
6256	9025	RXRA	RNF8
7157	79184	TP53	BRCC3
5970	23474	RELA	ETHE1
5295	2057	PIK3R1	EPOR
4790	3660	NFKB1	IRF2
6256	9971	RXRA	NR1H4
6256	23054	RXRA	NCOA6
5290	8525	PIK3CA	DGKZ
7157	112858	TP53	TP53RK
7186	8764	TRAF2	TNFRSF14
5296	2534	PIK3R2	FYN
7157	54840	TP53	APTX
4609	1788	MYC	DNMT3A
7157	6275	TP53	S100A4
5970	1459	RELA	CSNK2A2
4149	4335	MAX	MNT
6256	602	RXRA	BCL3
3688	7094	ITGB1	TLN1
3915	22795	LAMC1	NID2
4609	10856	MYC	RUVBL2
4609	4292	MYC	MLH1
5747	6714	PTK2	SRC
5925	20586	RB1	Smarca4
5747	7041	PTK2	TGFB1I1
7157	4193	TP53	MDM2
6257	8204	RXRB	NRIP1
5295	924	PIK3R1	CD7
1869	4692	E2F1	NDN
7157	472	TP53	ATM
7157	9015	TP53	TAF1A
6256	5468	RXRA	PPARG
5970	1958	RELA	EGR1
5970	1025	RELA	CDK9
8517	3654	IKBKG	IRAK1
5970	5590	RELA	PRKCZ
4790	23421	NFKB1	ITGB3BP
1017	5422	CDK2	POLA1
6256	6908	RXRA	TBP
5970	1457	RELA	CSNK2A1
2335	2162	FN1	F13A1
5290	3932	PIK3CA	LCK
7157	1022	TP53	CDK7
5925	8507	RB1	ENC1
7187	958	TRAF3	CD40
5925	10131	RB1	TRAP1
5970	672	RELA	BRCA1
4149	4088	MAX	SMAD3
5295	7454	PIK3R1	WAS
595	5111	CCND1	PCNA
7186	8717	TRAF2	TRADD
6257	11214	RXRB	AKAP13
10401	4088	PIAS3	SMAD3
54205	84701	CYCS	COX4I2
7157	8850	TP53	PCAF
5295	116986	PIK3R1	CENTG1
329	2935	BIRC2	GSPT1
6256	8805	RXRA	TRIM24
4609	79595	MYC	SAP130
7189	4591	TRAF6	TRIM37
5970	6882	RELA	TAF11
6256	23421	RXRA	ITGB3BP
5970	6878	RELA	TAF6
7157	902	TP53	CCNH
596	581	BCL2	BAX
5747	7094	PTK2	TLN1
284217	4224	LAMA1	MEP1A
5294	3845	PIK3CG	KRAS
4609	2969	MYC	GTF2I
1017	4999	CDK2	ORC2L
4790	8091	NFKB1	HMGA2
7188	7874	TRAF5	USP7
1869	56654	E2F1	NPDC1
1017	8099	CDK2	CDK2AP1
1869	56160	E2F1	NDNL2
5925	5894	RB1	RAF1
4790	1999	NFKB1	ELF3
2335	4856	FN1	NOV
595	51191	CCND1	HERC5
5925	3146	RB1	HMGB1
5970	2908	RELA	NR3C1
6257	7376	RXRB	NR1H2
5970	4793	RELA	NFKBIB
4149	4601	MAX	MXI1
6256	3486	RXRA	IGFBP3
5925	4331	RB1	MNAT1
5295	12387	PIK3R1	Ctnnb1
5747	1969	PTK2	EPHA2
4790	79155	NFKB1	TNIP2
3688	977	ITGB1	CD151
7186	10454	TRAF2	MAP3K7IP1
1027	10971	CDKN1B	YWHAQ
1027	10987	CDKN1B	COPS5
7157	50484	TP53	RRM2B
596	5663	BCL2	PSEN1
1017	55698	CDK2	RADIL
6502	9978	SKP2	RBX1
7189	6714	TRAF6	SRC
5728	7332	PTEN	UBE2L3
7189	7415	TRAF6	VCP
5290	2934	PIK3CA	GSN
4609	10594	MYC	PRPF8
4609	9688	MYC	NUP93
9618	653361	TRAF4	NCF1
595	8850	CCND1	PCAF
317	837	APAF1	CASP4
7186	857	TRAF2	CAV1
898	5934	CCNE1	RBL2
595	8841	CCND1	HDAC3
4790	9276	NFKB1	COPB2
3551	3654	IKBKB	IRAK1
1021	894	CDK6	CCND2
5295	5159	PIK3R1	PDGFRB
7189	6885	TRAF6	MAP3K7
207	3654	AKT1	IRAK1
207	5364	AKT1	PLXNB1
1017	1033	CDK2	CDKN3
7189	23193	TRAF6	GANAB
207	5170	AKT1	PDPK1
5925	5932	RB1	RBBP8
207	3326	AKT1	HSP90AB1
1019	896	CDK4	CCND3
331	9500	XIAP	MAGED1
329	7132	BIRC2	TNFRSF1A
7186	4217	TRAF2	MAP3K5
4609	10524	MYC	HTATIP
898	6597	CCNE1	SMARCA4
5294	2046	PIK3CG	EPHA8
4790	9611	NFKB1	NCOR1
598	79370	BCL2L1	BCL2L14
7189	23495	TRAF6	TNFRSF13B
5295	22800	PIK3R1	RRAS2
207	4088	AKT1	SMAD3
6502	6929	SKP2	TCF3
1147	841	CHUK	CASP8
1282	29817	COL4A1	Igfbp7
7157	7490	TP53	WT1
1019	28988	CDK4	DBNL
4790	3839	NFKB1	KPNA3
4609	2648	MYC	GCN5L2
898	5071	CCNE1	PARK2
5970	433759	RELA	Hdac1
595	5981	CCND1	RFC1
7186	10010	TRAF2	TANK
5970	5971	RELA	RELB
5747	7525	PTK2	YES1
3688	3680	ITGB1	ITGA9
598	57099	BCL2L1	AVEN
7186	51567	TRAF2	TTRAP
595	9978	CCND1	RBX1
8517	3324	IKBKG	HSP90AA2
8503	8660	PIK3R3	IRS2
5970	7291	RELA	TWIST1
7186	939	TRAF2	CD27
598	64112	BCL2L1	MOAP1
7189	7316	TRAF6	UBC
5747	3667	PTK2	IRS1
4609	23165	MYC	NUP205
54205	373156	CYCS	GSTK1
7186	8784	TRAF2	TNFRSF18
596	9445	BCL2	ITM2B
598	6252	BCL2L1	RTN1
5290	8471	PIK3CA	IRS4
7189	56957	TRAF6	OTUD7B
4609	3320	MYC	HSP90AA1
3551	841	IKBKB	CASP8
598	23770	BCL2L1	FKBP8
7189	10606	TRAF6	PAICS
5747	4067	PTK2	LYN
4609	2956	MYC	MSH6
317	3320	APAF1	HSP90AA1
7157	580	TP53	BARD1
4609	23244	MYC	PDS5A
5295	3454	PIK3R1	IFNAR1
3688	26232	ITGB1	FBXO2
5925	573	RB1	BAG1
595	6774	CCND1	STAT3
5970	8841	RELA	HDAC3
5747	3717	PTK2	JAK2
7189	54764	TRAF6	ZRANB1
1147	147945	CHUK	NLRP4
3551	6885	IKBKB	MAP3K7
5747	23162	PTK2	MAPK8IP3
3688	975	ITGB1	CD81
330	54739	BIRC3	XAF1
5925	613	RB1	BCR
207	9261	AKT1	MAPKAPK2
7157	6872	TP53	TAF1
4609	55127	MYC	HEATR1
4609	6667	MYC	SP1
7157	5594	TP53	MAPK1
1017	80018	CDK2	C12orf30
5747	6850	PTK2	SYK
5295	2242	PIK3R1	FES
5925	8535	RB1	CBX4
1019	57180	CDK4	ACTR3B
207	5586	AKT1	PKN2
7189	4176	TRAF6	MCM7
3551	10935	IKBKB	PRDX3
7189	7128	TRAF6	TNFAIP3
5295	867	PIK3R1	CBL
1017	837	CDK2	CASP4
7188	51567	TRAF5	TTRAP
7189	1503	TRAF6	CTPS
7186	608	TRAF2	TNFRSF17
7157	30008	TP53	EFEMP2
5970	29110	RELA	TBK1
1021	896	CDK6	CCND3
8517	6900	IKBKG	CNTN2
7189	1654	TRAF6	DDX3X
8517	10758	IKBKG	TRAF3IP2
54205	3315	CYCS	HSPB1
329	841	BIRC2	CASP8
5295	9846	PIK3R1	GAB2
8517	4791	IKBKG	NFKB2
7157	84289	TP53	ING5
596	27113	BCL2	BBC3
898	23451	CCNE1	SF3B1
329	8740	BIRC2	TNFSF14
1017	2035	CDK2	EPB41
7187	10758	TRAF3	TRAF3IP2
1019	894	CDK4	CCND2
5747	1234	PTK2	CCR5
4609	1051	MYC	CEBPB
7157	7150	TP53	TOP1
10401	1387	PIAS3	CREBBP
8517	8737	IKBKG	RIPK1
596	57142	BCL2	RTN4
4609	4176	MYC	MCM7
898	6599	CCNE1	SMARCC1
1147	7128	CHUK	TNFAIP3
10401	6774	PIAS3	STAT3
4790	8945	NFKB1	BTRC
5925	8841	RB1	HDAC3
3688	5578	ITGB1	PRKCA
4609	6597	MYC	SMARCA4
5747	5335	PTK2	PLCG1
331	5894	XIAP	RAF1
7189	5719	TRAF6	PSMD13
3688	967	ITGB1	CD63
207	3858	AKT1	KRT10
3688	5829	ITGB1	PXN
5970	196	RELA	AHR
51588	4088	PIAS4	SMAD3
4149	8295	MAX	TRRAP
3655	7106	ITGA6	TSPAN4
7157	6135	TP53	RPL11
6502	4605	SKP2	MYBL2
9063	6775	PIAS2	STAT4
5295	3717	PIK3R1	JAK2
317	57099	APAF1	AVEN
5296	2065	PIK3R2	ERBB3
1027	7249	CDKN1B	TSC2
5294	3266	PIK3CG	ERAS
5290	3667	PIK3CA	IRS1
7186	23139	TRAF2	MAST2
5290	9138	PIK3CA	ARHGEF1
3688	10399	ITGB1	GNB2L1
7189	8878	TRAF6	SQSTM1
3551	5610	IKBKB	EIF2AK2
598	83985	BCL2L1	SPNS1
7157	10848	TP53	PPP1R13L
898	1874	CCNE1	E2F4
5970	79155	RELA	TNIP2
10401	8091	PIAS3	HMGA2
1017	49856	CDK2	WDR8
1017	890	CDK2	CCNA2
1019	8243	CDK4	SMC1A
5728	5829	PTEN	PXN
4790	688	NFKB1	KLF5
7187	23636	TRAF3	NUP62
7185	8737	TRAF1	RIPK1
7157	1938	TP53	EEF2
5747	10519	PTK2	CIB1
8517	7128	IKBKG	TNFAIP3
8517	8533	IKBKG	COPS3
7186	8915	TRAF2	BCL10
7157	91768	TP53	CABLES1
2335	259	FN1	AMBP
207	9479	AKT1	MAPK8IP1
5925	7161	RB1	TP73
1019	5111	CDK4	PCNA
7157	10474	TP53	TADA3L
7189	5663	TRAF6	PSEN1
5925	4784	RB1	NFIX
5970	7080	RELA	NKX2-1
8517	55054	IKBKG	ATG16L1
3655	948	ITGA6	CD36
7189	7416	TRAF6	VDAC1
207	9623	AKT1	TCL1B
596	664	BCL2	BNIP3
5925	7112	RB1	TMPO
4609	5933	MYC	RBL1
7157	7341	TP53	SUMO1
8517	29110	IKBKG	TBK1
4609	9181	MYC	ARHGEF2
7186	7128	TRAF2	TNFAIP3
7186	2081	TRAF2	ERN1
1019	4067	CDK4	LYN
207	7015	AKT1	TERT
1147	3667	CHUK	IRS1
8517	22900	IKBKG	CARD8
5295	2065	PIK3R1	ERBB3
7189	5701	TRAF6	PSMC2
7189	4804	TRAF6	NGFR
4790	9043	NFKB1	SPAG9
5747	274	PTK2	BIN1
596	64112	BCL2	MOAP1
3688	8516	ITGB1	ITGA8
596	90427	BCL2	BMF
5747	6464	PTK2	SHC1
1147	2175	CHUK	FANCA
7188	8767	TRAF5	RIPK2
5295	916	PIK3R1	CD3E
7186	7132	TRAF2	TNFRSF1A
3551	8945	IKBKB	BTRC
4609	10985	MYC	GCN1L1
1019	29883	CDK4	CNOT7
7187	60401	TRAF3	EDA2R
5925	6667	RB1	SP1
7189	6850	TRAF6	SYK
7189	3376	TRAF6	IARS
5925	10741	RB1	RBBP9
7187	8740	TRAF3	TNFSF14
1147	8518	CHUK	IKBKAP
1147	5495	CHUK	PPM1B
5747	4756	PTK2	NEO1
7157	5599	TP53	MAPK8
4790	29110	NFKB1	TBK1
3688	6520	ITGB1	SLC3A2
1869	1022	E2F1	CDK7
842	10392	CASP9	NOD1
4609	9343	MYC	EFTUD2
7185	6714	TRAF1	SRC
598	8837	BCL2L1	CFLAR
207	4087	AKT1	SMAD2
207	4092	AKT1	SMAD7
7186	257397	TRAF2	MAP3K7IP3
207	3320	AKT1	HSP90AA1
330	56616	BIRC3	DIABLO
7185	608	TRAF1	TNFRSF17
3688	948	ITGB1	CD36
5295	5781	PIK3R1	PTPN11
4790	7158	NFKB1	TP53BP1
1017	6272	CDK2	SORT1
7157	2972	TP53	BRF1
331	2935	XIAP	GSPT1
1017	64773	CDK2	FAM113A
7189	5198	TRAF6	PFAS
207	3315	AKT1	HSPB1
7187	4217	TRAF3	MAP3K5
4609	55294	MYC	FBXW7
1017	29883	CDK2	CNOT7
898	672	CCNE1	BRCA1
5747	5500	PTK2	PPP1CB
596	3303	BCL2	HSPA1A
1163	890	CKS1B	CCNA2
4790	64332	NFKB1	NFKBIZ
4790	51773	NFKB1	RSF1
5747	3480	PTK2	IGF1R
7189	60401	TRAF6	EDA2R
7187	8737	TRAF3	RIPK1
7157	51741	TP53	WWOX
207	117145	AKT1	THEM4
1017	9040	CDK2	UBE2M
7186	2316	TRAF2	FLNA
1147	6885	CHUK	MAP3K7
7185	7128	TRAF1	TNFAIP3
5925	7029	RB1	TFDP2
1869	3065	E2F1	HDAC1
6502	1028	SKP2	CDKN1C
1869	5928	E2F1	RBBP4
7157	2810	TP53	SFN
4790	79931	NFKB1	TNIP3
5925	10399	RB1	GNB2L1
1017	4067	CDK2	LYN
4609	23020	MYC	ASCC3L1
4609	60412	MYC	EXOC4
1019	332	CDK4	BIRC5
3688	7106	ITGB1	TSPAN4
3688	4179	ITGB1	CD46
7188	23495	TRAF5	TNFRSF13B
3675	928	ITGA3	CD9
596	3708	BCL2	ITPR1
7157	6285	TP53	S100B
6256	1647	RXRA	GADD45A
4792	5966	NFKBIA	REL
2335	325	FN1	APCS
5925	5926	RB1	ARID4A
7187	939	TRAF3	CD27
7157	7251	TP53	TSG101
3688	2274	ITGB1	FHL2
7188	4217	TRAF5	MAP3K5
4790	5966	NFKB1	REL
5290	2776	PIK3CA	GNAQ
7189	7407	TRAF6	VARS
5296	7046	PIK3R2	TGFBR1
595	8202	CCND1	NCOA3
7186	51347	TRAF2	TAOK3
4609	7314	MYC	UBB
7187	8784	TRAF3	TNFRSF18
3551	9175	IKBKB	MAP3K13
5747	6774	PTK2	STAT3
7157	4738	TP53	NEDD8
5925	7027	RB1	TFDP1
5747	6401	PTK2	SELE
5295	868	PIK3R1	CBLB
7157	5422	TP53	POLA1
4790	222643	NFKB1	UNC5CL
1027	7345	CDKN1B	UCHL1
5295	2099	PIK3R1	ESR1
5295	6714	PIK3R1	SRC
207	3667	AKT1	IRS1
7186	841	TRAF2	CASP8
5970	26993	RELA	AKAP8L
4609	4436	MYC	MSH2
7186	23495	TRAF2	TNFRSF13B
5970	580	RELA	BARD1
1017	4738	CDK2	NEDD8
4609	55215	MYC	FANCI
1147	10010	CHUK	TANK
1019	51035	CDK4	LOC51035
51588	4092	PIAS4	SMAD7
7157	5595	TP53	MAPK3
5925	5934	RB1	RBL2
596	841	BCL2	CASP8
7189	7763	TRAF6	ZFAND5
898	5933	CCNE1	RBL1
596	57099	BCL2	AVEN
7186	59269	TRAF2	HIVEP3
1017	7428	CDK2	VHL
331	23118	XIAP	MAP3K7IP2
207	4515	AKT1	MTCP1
4609	10514	MYC	MYBBP1A
3688	51762	ITGB1	RAB8B
7157	7515	TP53	XRCC1
1017	5583	CDK2	PRKCH
4790	5531	NFKB1	PPP4C
8517	7132	IKBKG	TNFRSF1A
8517	26133	IKBKG	TRPC4AP
4790	4791	NFKB1	NFKB2
7186	3601	TRAF2	IL15RA
5295	7301	PIK3R1	TYRO3
5925	5933	RB1	RBL1
7189	246330	TRAF6	PELI3
331	6885	XIAP	MAP3K7
7157	7068	TP53	THRB
4792	9612	NFKBIA	NCOR2
1869	6015	E2F1	RING1
598	57142	BCL2L1	RTN4
7157	1026	TP53	CDKN1A
7186	7124	TRAF2	TNF
842	22861	CASP9	NLRP1
5925	6597	RB1	SMARCA4
7189	55437	TRAF6	ALS2CR2
898	6598	CCNE1	SMARCB1
7188	8737	TRAF5	RIPK1
7189	5693	TRAF6	PSMB5
10401	2033	PIAS3	EP300
7189	5713	TRAF6	PSMD7
7189	5718	TRAF6	PSMD12
1017	245711	CDK2	SPDYA
7157	3621	TP53	ING1
7189	51135	TRAF6	IRAK4
7189	3656	TRAF6	IRAK2
7189	55252	TRAF6	ASXL2
7157	3320	TP53	HSP90AA1
331	9131	XIAP	AIFM1
1017	5111	CDK2	PCNA
4790	5971	NFKB1	RELB
596	23770	BCL2	FKBP8
7189	83481	TRAF6	EPPK1
7189	5531	TRAF6	PPP4C
5296	867	PIK3R2	CBL
7186	29110	TRAF2	TBK1
596	6237	BCL2	RRAS
7189	4678	TRAF6	NASP
7185	8784	TRAF1	TNFRSF18
2335	3695	FN1	ITGB7
1027	890	CDKN1B	CCNA2
3688	4830	ITGB1	NME1
4792	23291	NFKBIA	FBXW11
5970	7088	RELA	TLE1
596	5300	BCL2	PIN1
1017	891	CDK2	CCNB1
7185	59269	TRAF1	HIVEP3
7189	59307	TRAF6	SIGIRR
842	332	CASP9	BIRC5
5291	5581	PIK3CB	PRKCE
7157	204851	TP53	HIPK1
1019	9126	CDK4	SMC3
3675	2274	ITGA3	FHL2
7186	8837	TRAF2	CFLAR
1017	2091	CDK2	FBL
3688	3611	ITGB1	ILK
5295	1399	PIK3R1	CRKL
7186	8737	TRAF2	RIPK1
207	7248	AKT1	TSC1
5970	57761	RELA	TRIB3
4792	7316	NFKBIA	UBC
331	332	XIAP	BIRC5
5728	7329	PTEN	UBE2I
8517	11140	IKBKG	CDC37
5295	1438	PIK3R1	CSF2RA
4609	57805	MYC	KIAA1967
331	10454	XIAP	MAP3K7IP1
3674	948	ITGA2B	CD36
207	10273	AKT1	STUB1
4609	57062	MYC	DDX24
7189	4914	TRAF6	NTRK1
7186	26133	TRAF2	TRPC4AP
1019	56475	CDK4	RPRM
7185	8717	TRAF1	TRADD
3688	2324	ITGB1	FLT4
10000	8115	AKT3	TCL1A
5747	1445	PTK2	CSK
1869	8295	E2F1	TRRAP
595	7067	CCND1	THRA
598	3667	BCL2L1	IRS1
7189	9020	TRAF6	MAP3K14
8554	55576	PIAS1	STAB2
598	27113	BCL2L1	BBC3
7187	6714	TRAF3	SRC
596	5271	BCL2	SERPINB8
5970	4851	RELA	NOTCH1
7189	5702	TRAF6	PSMC3
595	10270	CCND1	AKAP8
4609	5426	MYC	POLE
5747	1793	PTK2	DOCK1
4609	3183	MYC	HNRNPC
5295	3554	PIK3R1	IL1R1
5295	9743	PIK3R1	RICS
4609	1050	MYC	CEBPA
1017	8473	CDK2	OGT
5747	2932	PTK2	GSK3B
5925	6015	RB1	RING1
596	572	BCL2	BAD
5295	3937	PIK3R1	LCP2
7189	51567	TRAF6	TTRAP
7185	8767	TRAF1	RIPK2
595	4760	CCND1	NEUROD1
7187	608	TRAF3	TNFRSF17
3688	928	ITGB1	CD9
3551	10758	IKBKB	TRAF3IP2
5295	5175	PIK3R1	PECAM1
3551	8518	IKBKB	IKBKAP
5294	4067	PIK3CG	LYN
596	5525	BCL2	PPP2R5A
5970	10788	RELA	IQGAP2
7189	92610	TRAF6	TIFA
7157	3308	TP53	HSPA4
7187	10010	TRAF3	TANK
7189	3654	TRAF6	IRAK1
4609	1025	MYC	CDK9
51588	4089	PIAS4	SMAD4
1017	990	CDK2	CDC6
330	7132	BIRC3	TNFRSF1A
3688	8515	ITGB1	ITGA10
1017	8848	CDK2	TSC22D1
7157	3428	TP53	IFI16
7189	23118	TRAF6	MAP3K7IP2
5290	4851	PIK3CA	NOTCH1
598	22806	BCL2L1	IKZF3
5296	2066	PIK3R2	ERBB4
598	664	BCL2L1	BNIP3
5970	1326	RELA	MAP3K8
5747	2268	PTK2	FGR
842	1630	CASP9	DCC
5970	7015	RELA	TERT
1017	11156	CDK2	PTP4A3
7189	8767	TRAF6	RIPK2
3688	10618	ITGB1	TGOLN2
5747	7852	PTK2	CXCR4
4792	387082	NFKBIA	SUMO4
7157	2932	TP53	GSK3B
898	8452	CCNE1	CUL3
6502	1025	SKP2	CDK9
5970	8945	RELA	BTRC
7189	10454	TRAF6	MAP3K7IP1
5295	7046	PIK3R1	TGFBR1
8517	8767	IKBKG	RIPK2
51588	4091	PIAS4	SMAD6
8517	7763	IKBKG	ZFAND5
5970	5371	RELA	PML
5747	7205	PTK2	TRIP6
3551	3667	IKBKB	IRS1
7157	51147	TP53	ING4
330	8767	BIRC3	RIPK2
1147	10758	CHUK	TRAF3IP2
4609	4289	MYC	MKLN1
207	79109	AKT1	MAPKAP1
7187	29110	TRAF3	TBK1
3673	4179	ITGA2	CD46
329	56616	BIRC2	DIABLO
5295	2776	PIK3R1	GNAQ
1147	26133	CHUK	TRPC4AP
8517	9020	IKBKG	MAP3K14
7189	11213	TRAF6	IRAK3
7157	5602	TP53	MAPK10
7189	9470	TRAF6	EIF4E2
7189	5707	TRAF6	PSMD1
842	79444	CASP9	BIRC7
5295	1436	PIK3R1	CSF1R
4149	57634	MAX	EP400
1871	23429	E2F3	RYBP
7189	6897	TRAF6	TARS
596	665	BCL2	BNIP3L
5747	4739	PTK2	NEDD9
7188	939	TRAF5	CD27
1870	23429	E2F2	RYBP
7157	6241	TP53	RRM2
595	7249	CCND1	TSC2
2335	7428	FN1	VHL
207	5590	AKT1	PRKCZ
5970	321	RELA	APBA2
7157	9656	TP53	MDC1
598	5883	BCL2L1	RAD9A
5747	5781	PTK2	PTPN11
7185	4217	TRAF1	MAP3K5
5728	857	PTEN	CAV1
7186	8767	TRAF2	RIPK2
898	6595	CCNE1	SMARCA2
3551	5588	IKBKB	PRKCQ
9618	6198	TRAF4	RPS6KB1
7189	3784	TRAF6	KCNQ1
8517	5495	IKBKG	PPM1B
1017	65061	CDK2	PFTK2
7157	2908	TP53	NR3C1
1017	932	CDK2	MS4A3
598	5664	BCL2L1	PSEN2
596	5530	BCL2	PPP3CA
7189	5700	TRAF6	PSMC1
3551	26133	IKBKB	TRPC4AP
6256	1499	RXRA	CTNNB1
7185	7132	TRAF1	TNFRSF1A
7157	404663	TP53	TAG
898	1026	CCNE1	CDKN1A
7157	6794	TP53	STK11
7186	11035	TRAF2	RIPK3
7157	3065	TP53	HDAC1
317	841	APAF1	CASP8
5925	3066	RB1	HDAC2
596	5883	BCL2	RAD9A
208	8115	AKT2	TCL1A
7189	4522	TRAF6	MTHFD1
898	367	CCNE1	AR
5747	1956	PTK2	EGFR
5925	23468	RB1	CBX5
5295	2263	PIK3R1	FGFR2
7189	23139	TRAF6	MAST2
7186	7293	TRAF2	TNFRSF4
7189	8887	TRAF6	TAX1BP1
4609	50628	MYC	GEMIN4
596	83985	BCL2	SPNS1
331	7316	XIAP	UBC
5970	222643	RELA	UNC5CL
7189	4217	TRAF6	MAP3K5
5970	3146	RELA	HMGB1
1017	56647	CDK2	BCCIP
7189	5709	TRAF6	PSMD3
5925	7052	RB1	TGM2
7186	8740	TRAF2	TNFSF14
4609	4430	MYC	MYO1B
8503	3667	PIK3R3	IRS1
1019	50628	CDK4	GEMIN4
7189	9414	TRAF6	TJP2
51588	4087	PIAS4	SMAD2
4792	150684	NFKBIA	COMMD1
3688	821	ITGB1	CANX
1019	5981	CDK4	RFC1
7186	6885	TRAF2	MAP3K7
7157	81928	TP53	CABLES2
7186	11183	TRAF2	MAP4K5
4609	9330	MYC	GTF3C3
7189	23765	TRAF6	IL17RA
329	54739	BIRC2	XAF1
329	8767	BIRC2	RIPK2
7157	1029	TP53	CDKN2A
3675	7106	ITGA3	TSPAN4
7189	5590	TRAF6	PRKCZ
7186	23043	TRAF2	TNIK
7189	257397	TRAF6	MAP3K7IP3
596	10017	BCL2	BCL2L10
596	7009	BCL2	TEGT
4149	2648	MAX	GCN5L2
7185	8837	TRAF1	CFLAR
5295	6853	PIK3R1	SYN1
5970	23421	RELA	ITGB3BP
7157	306	TP53	ANXA3
598	8678	BCL2L1	BECN1
5925	896	RB1	CCND3
6258	23421	RXRG	ITGB3BP
7157	6996	TP53	TDG
1030	57562	CDKN2B	KIAA1377
3910	197131	LAMA4	UBR1
5296	3815	PIK3R2	KIT
7157	1107	TP53	CHD3
7186	80125	TRAF2	CCDC33
7157	19241	TP53	Tmsb4x
331	55093	XIAP	C8orf32
1017	994	CDK2	CDC25B
7157	2948	TP53	GSTM4
4792	9883	NFKBIA	POM121
7186	7704	TRAF2	ZBTB16
7157	9587	TP53	MAD2L1BP
7157	403	TP53	ARL3
7186	27125	TRAF2	AFF4
5728	10980	PTEN	COPS6
7157	5717	TP53	PSMD11
1871	65125	E2F3	WNK1
1030	10094	CDKN2B	ARPC3
8503	10589	PIK3R3	DRAP1
7186	9491	TRAF2	PSMF1
7186	26060	TRAF2	APPL1
7157	10114	TP53	HIPK3
7157	6362	TP53	CCL18
331	140735	XIAP	DYNLL2
8554	367	PIAS1	AR
8554	7341	PIAS1	SUMO1
7157	6783	TP53	SULT1E1
1282	27185	COL4A1	DISC1
1019	51534	CDK4	VTA1
51588	10241	PIAS4	CALCOCO2
7186	25978	TRAF2	CHMP2B
7186	84708	TRAF2	LNX1
7186	55707	TRAF2	NECAP2
9063	89797	PIAS2	NAV2
7186	284058	TRAF2	KIAA1267
596	56208	BCL2	Becn1
1870	2274	E2F2	FHL2
1869	23269	E2F1	MGA
1019	7917	CDK4	BAT3
6256	56893	RXRA	UBQLN4
1030	8518	CDKN2B	IKBKAP
7186	60496	TRAF2	AASDHPPT
5747	8835	PTK2	SOCS2
7157	55643	TP53	BTBD2
7157	10210	TP53	TOPORS
3685	550	ITGAV	AUP1
7186	80764	TRAF2	THAP7
1019	9869	CDK4	SETDB1
7186	83461	TRAF2	CDCA3
5293	3265	PIK3CD	HRAS
7157	286514	TP53	MAGEB18
7186	92610	TRAF2	TIFA
1019	1032	CDK4	CDKN2D
5970	2353	RELA	FOS
7186	9729	TRAF2	KIAA0408
7157	7083	TP53	TK1
5295	5777	PIK3R1	PTPN6
3910	2597	LAMA4	GAPDH
7186	11170	TRAF2	FAM107A
7157	8894	TP53	EIF2S2
7186	7597	TRAF2	ZBTB25
3910	55791	LAMA4	C1orf103
7157	6811	TP53	STX5
7186	6919	TRAF2	TCEA2
5747	9140	PTK2	ATG12
5728	3039	PTEN	HBA1
7186	54469	TRAF2	ZFAND6
7186	89885	TRAF2	FATE1
1869	6689	E2F1	SPIB
5728	1114	PTEN	CHGB
5296	7006	PIK3R2	TEC
7157	6279	TP53	S100A8
5743	4924	PTGS2	NUCB1
3910	1915	LAMA4	EEF1A1
1871	4605	E2F3	MYBL2
3910	29117	LAMA4	BRD7
3910	9094	LAMA4	UNC119
7186	7755	TRAF2	ZNF205
7157	2079	TP53	ERH
7186	10241	TRAF2	CALCOCO2
7157	10301	TP53	DLEU1
7186	5886	TRAF2	RAD23A
1871	6689	E2F3	SPIB
7186	27301	TRAF2	APEX2
3910	10980	LAMA4	COPS6
7157	10425	TP53	ARIH2
598	5663	BCL2L1	PSEN1
7157	65990	TP53	C16orf24
4149	79666	MAX	PLEKHF2
6258	23957	RXRG	Nr0b2
7186	22893	TRAF2	BAHD1
7157	5867	TP53	RAB4A
7157	56144	TP53	PCDHA4
5728	283	PTEN	ANG
7186	10253	TRAF2	SPRY2
3910	5764	LAMA4	PTN
7186	23219	TRAF2	FBXO28
7157	53826	TP53	FXYD6
7186	81576	TRAF2	CCDC130
1870	6689	E2F2	SPIB
207	2175	AKT1	FANCA
7157	3315	TP53	HSPB1
3675	274	ITGA3	BIN1
207	9411	AKT1	ARHGAP29
3910	11244	LAMA4	ZHX1
5925	1874	RB1	E2F4
5728	10813	PTEN	UTP14A
7186	51324	TRAF2	SPG21
329	3728	BIRC2	JUP
7186	85302	TRAF2	FBF1
7186	9787	TRAF2	DLG7
7186	84080	TRAF2	C16orf48
7186	5859	TRAF2	QARS
7186	84498	TRAF2	FAM120B
3915	23557	LAMC1	SNAPIN
7186	10758	TRAF2	TRAF3IP2
7157	9808	TP53	KIAA0087
1869	2274	E2F1	FHL2
7186	10636	TRAF2	RGS14
1027	894	CDKN1B	CCND2
1871	23269	E2F3	MGA
6258	5465	RXRG	PPARA
1869	4605	E2F1	MYBL2
7157	5464	TP53	PPA1
6258	5914	RXRG	RARA
7157	5050	TP53	PAFAH1B3
7157	6638	TP53	SNRPN
7157	5272	TP53	SERPINB9
1869	1387	E2F1	CREBBP
3910	7280	LAMA4	TUBB2A
7186	60491	TRAF2	NIF3L1
7186	54532	TRAF2	USP53
7186	11074	TRAF2	TRIM31
1030	4110	CDKN2B	MAGEA11
9063	7329	PIAS2	UBE2I
7186	1838	TRAF2	DTNB
7186	3983	TRAF2	ABLIM1
1030	60492	CDKN2B	CCDC90B
1871	1387	E2F3	CREBBP
4792	10477	NFKBIA	UBE2E3
1870	387893	E2F2	SETD8
4792	580	NFKBIA	BARD1
7157	613	TP53	BCR
7157	199745	TP53	THAP8
1019	826	CDK4	CAPNS1
5293	84164	PIK3CD	ASCC2
3915	51019	LAMC1	CCDC53
3673	550	ITGA2	AUP1
7186	8204	TRAF2	NRIP1
7186	9825	TRAF2	SPATA2
7186	91544	TRAF2	UBXD5
5290	3845	PIK3CA	KRAS
7157	1031	TP53	CDKN2C
3675	5877	ITGA3	RABIF
6256	29982	RXRA	NRBF2
7186	55209	TRAF2	SETD5
208	4515	AKT2	MTCP1
8554	1466	PIAS1	CSRP2
7186	83707	TRAF2	TRPT1
4792	219541	NFKBIA	MED19
7186	11063	TRAF2	SOX30
7186	51224	TRAF2	TCEB3B
1871	5570	E2F3	PKIB
7186	9099	TRAF2	USP2
7186	3662	TRAF2	IRF4
4792	8544	NFKBIA	PIR
10401	367	PIAS3	AR
7157	1856	TP53	DVL2
7186	79873	TRAF2	NUDT18
6256	64699	RXRA	TMPRSS3
1871	7005	E2F3	TEAD3
7186	51194	TRAF2	IPO11
7186	1856	TRAF2	DVL2
1869	5570	E2F1	PKIB
7186	1407	TRAF2	CRY1
7186	3705	TRAF2	ITPK1
7157	29903	TP53	CCDC106
1871	2274	E2F3	FHL2
208	9623	AKT2	TCL1B
7157	54819	TP53	ZCCHC10
6257	5914	RXRB	RARA
329	4110	BIRC2	MAGEA11
7185	10010	TRAF1	TANK
1870	9564	E2F2	BCAR1
7186	9726	TRAF2	ZNF646
1869	7005	E2F1	TEAD3
7157	10063	TP53	COX17
7157	10200	TP53	MPHOSPH6
1027	396	CDKN1B	ARHGDIA
5970	3725	RELA	JUN
7186	5300	TRAF2	PIN1
7186	9513	TRAF2	FXR2
7157	6303	TP53	SAT1
7186	26003	TRAF2	GORASP2
7157	4860	TP53	NP
7186	84445	TRAF2	LZTS2
7157	7572	TP53	ZNF24
7157	998	TP53	CDC42
6257	8405	RXRB	SPOP
7186	5991	TRAF2	RFX3
7157	55339	TP53	WDR33
9063	7341	PIAS2	SUMO1
3910	51003	LAMA4	MED31
7186	23099	TRAF2	ZBTB43
7157	22948	TP53	CCT5
7186	26150	TRAF2	RIBC2
7186	54971	TRAF2	BANP

[truncated: 1 more sheets: Thyroid Adjacency List]
